# Supplementary material for: Genetic dissection identifies Necdin as a driver gene in a mouse model of paternal 15q duplications
Source: Nat Commun. 2021 Jul 1;12:4056. doi: 10.1038/s41467-021-24359-3 (PMC8249516; doi:10.1038/s41467-021-24359-3)
Supplement: Supplementary file 4 — Source Data [file 41467_2021_24359_MOESM4_ESM.xlsx]

## Sheet: Figure 1
Figure 1b
Full image of Southern blotting of 1.5 Mb Dp/+
								Expected
								WT band size : 6.6 kb
								Dp band size : 14.8 kb
Figure 1d
RT-qPCR of brain tissue of 1.5 Mb patDp/+ mice
		Relative expression
MouseID	Genotype	Herc2	Gabra5	Gabrb3	Atp10a	Ube3a	Ube3aATS	Snord116	Snord115	Ipw	Snrpn	Ndn	Magel2	Mkrn3
1	WT	0.971174	1.22312	0.669603	1.06908	0.91441	0.72886	0.834457	0.953686	0.722156	0.901654	1.11871	1.22355	1.20716
2	1.5 Mb patDp	1.18514	0.984115	1.27976	1.31672	1.42459	1.79484	2.68838	2.68188	2.41113	2.58286	0.799808	1.22351	1.58417
3	WT	0.980403	0.905868	1.20882	1.03186	1.01388	1.07962	1.3528	1.17299	1.10677	1.20239	1.1129	0.820146	1.14856
4	1.5 Mb patDp	1.05094	0.916578	1.30503	0.929091	1.32326	2.43559	3.0137	3.10992	2.4781	2.76629	0.985559	1.41213	0.996885
5	WT	1.04842	0.871008	1.12158	0.899062	1.07171	1.19152	0.812743	0.873325	1.17107	0.895951	0.768387	0.956304	0.644287
6	1.5 Mb patDp	1.1178	0.966599	1.15195	1.17923	1.32868	2.16558	2.80708	2.93909	2.42709	2.56566	0.998762	1.20164	1.07085
Statistics (two-tailed t-test with Benjamini-Hochberg correction)
Gene	group1	group2	p (uncorrected)	Rank	FDR_BH (p<0.05)	FDR_BH (p<0.01)	Significance mark
Snord115	WT	1.5 Mb patDp	0.00041	1	0.00384615	0.000769231	**
Snrpn	WT	1.5 Mb patDp	0.00044	2	0.00769231	0.00153846	**
Snord116	WT	1.5 Mb patDp	0.0025	3	0.0115385	0.00230769	*
Ube3a	WT	1.5 Mb patDp	0.0044	4	0.0153846	0.00307692	*
Ipw	WT	1.5 Mb patDp	0.0083	5	0.0192308	0.00384615	*
Ube3aATS	WT	1.5 Mb patDp	0.0099	6	0.0230769	0.00461538	*
Herc2	WT	1.5 Mb patDp	0.073	7	0.0269231	0.00538462	N.S.
Magel2	WT	1.5 Mb patDp	0.13	8	0.0307692	0.00615385	N.S.
Gabrb3	WT	1.5 Mb patDp	0.28	9	0.0346154	0.00692308	N.S.
Atp10a	WT	1.5 Mb patDp	0.34	10	0.0384615	0.00769231	N.S.
Mkrn3	WT	1.5 Mb patDp	0.45	11	0.0423077	0.00846154	N.S.
Ndn	WT	1.5 Mb patDp	0.62	12	0.0461538	0.00923077	N.S.
Gabra5	WT	1.5 Mb patDp	0.73	13	0.05	0.01	N.S.
Figure 1e
Ube3a expression in primary hippocampal neurons of 1.5 Mb patDp/+ mice
Mouse_ID	Genotype	RelativeExpression_Ube3a
1	WT	1.01699
2	1.5 Mb patDp	0.937867
3	1.5 Mb patDp	1.15166
4	WT	1.19166
5	1.5 Mb patDp	1.67794
6	WT	0.753946
7	WT	1.12749
8	WT	0.930181
9	1.5 Mb patDp	1.08832
10	1.5 Mb patDp	1.14961
11	WT	0.979735
12	1.5 Mb patDp	1.19001

## Sheet: Figure 2
Figure 2b
Open field test in 1.5 Mb patDp/+ mice (Distance Travelled)
unit: cm
MouseID	Genotype	5min	10min	15min	20min	25min	30min	35min	40min	45min	50min	55min	60min	65min	70min	75min	80min	85min	90min	95min	100min	105min	110min	115min	120min
p01	1.5Mb patDp	2392.13	2340.52	1815.92	1310.76	1371.92	909.98	957.79	1661.6	400.06	1311.28	941.02	580.85	145.41	706.14	1045.96	1176.53	523.42	339.17	470	74.44	73.2	47.48	14.98	15.66
p02	1.5Mb patDp	3005.87	2536.56	2827.18	2979.63	3226.76	3601.77	3352.33	1630.65	1203.12	2560.59	159.23	1088.3	819.9	532.43	743.83	787.2	882.03	827.6	67.19	71.19	32.87	32.08	31.9	13.99
p03	1.5Mb patDp	1816.3	1768.29	1604.48	1596.17	1968.07	1857.75	1477.2	1709.33	1257.66	1632.6	1769.85	893.15	775.69	1742.93	1263.52	196.67	633.28	78.69	49.39	290.17	947.28	117.77	110.11	15.05
p04	1.5Mb patDp	1412.01	2102.27	1387.2	1636.49	1169.23	2017.24	1544.77	1871.84	1821.87	772.01	1859.01	1657.76	510.22	1583.19	667.61	753.32	1076.72	995.95	785.19	1386.92	1456.13	337.36	862.59	811.43
p05	1.5Mb patDp	2611.34	2367.39	2621.78	2872.39	1889.8	2675.28	2642.95	2673.78	1905.36	2413.48	1992.21	1943.7	168.97	570.66	409.55	845.6	1916.62	1138.05	1087.61	360.35	1080.93	1104.59	749.06	280.31
p06	1.5Mb patDp	3783.76	2952.01	1998.4	2516.25	1859.01	1869.3	702.54	1694.57	1288.22	1673.7	721.23	412.91	1477.69	121.72	409.84	55.78	172.19	423.25	651.22	73.54	35.26	18.9	10.97	376.97
p07	1.5Mb patDp	2565.38	2367.73	1808.28	1795.63	1818.79	1504.1	1310.21	1893.29	1611.73	1141.05	483.36	1109.88	229.99	92.96	89.5	23.96	14.5	10.39	14.56	11.2	7.72	8.88	11.72	8.97
p08	1.5Mb patDp	2371.99	1622.35	1781.55	931.18	1258.06	1286.6	834.31	1202.22	1126.74	928.23	268.65	800.05	1539.94	1212.79	95.44	322.08	65.89	112.71	444.32	10.12	15.45	18.73	4.58	8.94
p09	1.5Mb patDp	2297.61	1652.81	1845.87	1849.65	1067.52	1921.88	1544.81	1588.88	1943.41	1560.86	2480.19	2554.48	2481.63	1758.58	2306.99	1599.58	1551.29	1224.02	1964.22	2505.71	1434.76	1432.22	1421.1	1163.19
p10	1.5Mb patDp	2324.7	2214.17	2292.87	1507.87	2196.33	2132.12	1809.24	1924.18	1960.03	1349.16	510.42	1672.73	759.43	76.82	1012.83	1349.94	821.85	286.05	263.69	144.98	64.94	61.02	73.05	30.22
p11	1.5Mb patDp	2898.29	2248.79	2368.91	2283.63	2041.43	2176.74	1692.08	1778.93	1350.04	2049.8	1577.91	1661.98	1549.33	2234.82	1232.95	1999.9	1124.42	1465.34	626.51	1242.83	1006.17	1454.69	1525.19	2090.09
p12	1.5Mb patDp	2626.7	2192.9	2534.38	1459.05	1757.79	2046.83	1873.05	2348.91	1381.62	1938.69	870.1	1323.01	1020.14	1527.62	1445.86	1273.24	79.92	1050.38	994.55	69.55	56.93	1085.3	1524.3	867.06
p13	1.5Mb patDp	3285.57	2458.85	2386.93	1937.75	1946.08	2247.72	2243.85	2210.99	1756.4	1444.01	2217.73	1193.13	816.08	838.23	1067.21	99.08	239.5	66.6	47	20.05	521.21	861.54	1238.94	262.42
p14	1.5Mb patDp	4248.1	3501.6	3411.11	1909.76	2008.78	997.85	2011.18	1072.92	1780.24	1517.04	845.51	791.72	558.72	1239.66	1532.8	1582.91	798.1	82.68	720.98	846.2	99.57	236.57	55.59	21.26
p15	1.5Mb patDp	2699.96	2700.02	2121.37	2273.93	2544.51	2808.18	2396.07	927.82	2120.57	1544.44	1517.7	1790.27	977.52	1123.94	835.45	435.1	102.55	80.37	31.58	27.15	16.42	18.97	16.41	18.77
p16	1.5Mb patDp	1935.04	2278.05	1877.53	2131.46	2356.37	2186.97	2044.06	1602.22	464.26	1980.59	2082.47	428.99	433.6	109.11	1539.07	924.76	1592.99	189.77	590.31	310.11	730.58	181.11	48.3	7.85
p17	1.5Mb patDp	2478.14	2258.9	2209.99	1849.91	2337.89	1148.08	2012.45	1469.99	1379.7	1215.32	1060.05	759.38	1361.13	284.8	504.83	746.51	250.6	80.69	661.09	560.54	79.68	80.21	26.84	22.22
p18	1.5Mb patDp	2105.01	2139.46	1712.69	1461.04	1700.84	1020.52	1356.13	445.02	1265.58	560.83	823.89	538.88	64.33	772.12	823.52	538.98	243.53	426.84	99.46	38.66	10.6	17.02	14.62	13.41
w01	WT	1746.66	1884.27	1769.82	1346.81	1615.3	248.24	580.1	90.85	801.05	895.67	321.32	97.55	718.61	444.28	246.57	35.14	60.72	12.32	42.4	15.81	23.68	19.62	10.57	13.24
w02	WT	2331.37	1863.78	1824.85	1389.3	1624.15	1745.5	2010.96	1860.2	1042.37	477.83	1851.69	547.37	1133.61	587.38	1211.38	1191.06	944.47	1146.6	1464.4	431.1	1164.54	278.84	66.36	27.32
w03	WT	1647.48	1641.93	1439.84	1046.84	1164.84	1286.75	1296.45	1170.86	379.6	742.13	986.62	870.16	86.64	66.29	629.93	732.44	167.45	58.83	28.44	65.21	585.14	402.91	19.06	417.51
w04	WT	1875.97	2573.14	2173.32	2208.94	1905.78	1693.26	1920.92	1953.11	1351.25	634.04	1253.26	1257.76	703.1	698.94	135.06	151.65	389.77	1424.54	1293.78	1053.24	726.49	69.43	749.35	1140.97
w05	WT	3137.29	2348.18	1392.38	1830.57	1396.99	1291.69	424.1	569.11	610.63	476.38	828.16	948.71	1154.92	829.69	60.14	96.55	44.07	145.16	448.58	10.32	565.86	364.64	237.48	11.68
w06	WT	2602.12	1853.04	1272.71	1147.82	624.13	2016.33	487.1	1159.45	1248.32	803.91	95.65	1229.71	1187.9	656.06	72.42	546.94	37.63	199.43	73.34	50.6	41.54	26.39	19.46	16.97
w07	WT	3109.79	2935.99	2814.44	2425.57	2360.98	1883.4	1569.64	1952.68	2471.36	1533.99	1603.02	672.03	1141.55	1026.42	443.26	1241.11	545.03	612.83	463.01	787.97	318.25	521.14	34.09	230.16
w08	WT	2586.03	2176.33	2015.8	1543.36	1282.52	1006.62	1203.51	259.84	1399.24	64.09	641.17	48.86	150.9	555.41	13.26	12.28	12.98	5.8	8.5	471.14	593.87	67.19	51.39	389.14
w09	WT	2078.65	2332	2414.19	2095.42	2692.12	2939.01	2000.49	2825.37	1617.17	2278.87	1667.95	1784.52	1659.04	1336.11	1754.98	1366.05	932.49	1181.62	1469.83	358.89	1358.71	1352.01	1293.62	1396.17
w10	WT	2157.7	1926.64	1840.62	1833.5	2193.45	2285.24	2228.26	1789.39	1836.08	1475.69	1624.92	1885.7	1892.21	1435.74	1417.65	1273.84	884.78	1126.35	1177.86	987.46	954.26	1014.03	800.92	901.59
w11	WT	3404.52	2023.14	1706.75	1353.81	765.07	1570.07	1265.35	1475.32	1194.35	1558.43	1650.48	1358.92	971.95	832.88	199.95	537.92	152.1	212.14	443.99	15.58	14.48	15.33	57.05	9.73
w12	WT	3774.92	3109.32	1562.55	1950.12	1314.06	1843.12	675.64	1500.41	1830.33	759.97	1027.58	364.27	1308.94	509.62	688.28	464.06	125.4	374.9	260.89	263.84	69.87	375.52	1295.32	660.77
w13	WT	3534.16	2766.87	2514.34	2293.01	2199.03	1907.66	1789.15	1740.6	1668.64	1586.2	1157.52	620.36	1491.75	560.72	843.72	803.68	573.46	1117.65	668.78	43.67	457.5	269.37	288.03	175.46
w14	WT	2677.12	2607.14	2722.35	2734.34	2506.78	2521.94	1729.38	1879.76	1915.66	1535.44	2111.69	1155.32	943.64	1224.89	1521.45	1217.93	145.21	1375.72	140.48	72.21	28.5	25	20.84	407.85
w15	WT	3483.24	3235.9	2572.56	2594.77	2927.68	2728.61	1790.96	2455.28	1474.82	1617.56	1338.3	109.54	910.65	277.53	378.09	613.35	52.51	57.57	85.68	15.45	11.76	7.88	12.83	12.07
w16	WT	1347.5	1637.17	1148.12	1504.82	1237.77	1625.76	1011.67	1882.53	917.15	1227.08	993.76	1003.57	328.47	489.68	1118.03	1298.53	352.78	609.78	758.19	336.37	72.87	67.87	43.53	22.25
w17	WT	1764.81	2054.54	1501.1	1774.87	1717.48	1367.78	1926.73	1237.67	1309.35	1150.22	1086.07	1319.18	1333.46	1371.57	1194.18	294	1027.14	346.3	941.65	875.27	122.18	109.4	83.18	32.59
w18	WT	2587.08	2140.76	2425.96	2205.58	1720.88	1522.05	2039.52	1214.89	1106.89	1377.88	1752.89	1566.56	583.5	1252.05	490.06	942.11	414.66	961.78	50.79	274.79	310.09	767.1	737.53	469.28
Figure 2c
Open field test in 1.5 Mb patDp/+ mice (Time spent in center area)
unit: sec
MouseID	Genotype	5min	10min	15min	20min	25min	30min	35min	40min	45min	50min	55min	60min	65min	70min	75min	80min	85min	90min	95min	100min	105min	110min	115min	120min
p01	1.5Mb patDp	45.5	87.5	80.5	63	37	31	32	115	4.5	58.5	39	13	0	3	78	128.5	19	37.5	10	0	0	0	0	0
p02	1.5Mb patDp	38	38.5	45	65.5	63	46.5	27	17	24	38.5	0	17.5	19	19	13	50.5	32.5	19.5	0	0	0	0	0	0
p03	1.5Mb patDp	26.5	36.5	60	69.5	72.5	101.5	40	78.5	51.5	55.5	73.5	52.5	19	93.5	41.5	12.5	14.5	0	0	0	39	0	5.5	0
p04	1.5Mb patDp	41.5	72	150.5	83.5	85.5	89	130	82	94	156	58	76.5	32	64.5	115	56	51.5	39.5	52.5	69	34.5	62	42.5	35.5
p05	1.5Mb patDp	41.5	57	63	80	39.5	86	109.5	96	56	43.5	58.5	44	0	13.5	5.5	60.5	89.5	124.5	83	0.5	87	92.5	34	5.5
p06	1.5Mb patDp	42	58	126	83.5	131.5	95.5	156.5	103	57	109	63	8.5	81	0	2.5	0	2	35	83.5	0	0	0	0	53
p07	1.5Mb patDp	45	57.5	74.5	61	95.5	71.5	37	72	83	72	22.5	61	5.5	0	0	0	0	0	0	0	0	0	0	0
p08	1.5Mb patDp	24	33	33	16.5	47.5	43.5	40	52.5	28	86	0	5	32	28	0	0	0	0	5.5	0	0	0	0	0
p09	1.5Mb patDp	43	44	60.5	35	24.5	37.5	34	30	33.5	56.5	103	44	26	29.5	26	20.5	52.5	9	32	103.5	133	73.5	58.5	46
p10	1.5Mb patDp	40	53	77.5	81	54.5	55	57.5	32	51.5	25.5	11	48.5	26	0	37.5	28	45	13.5	5.5	0	0	0	0	0
p11	1.5Mb patDp	37.5	77	66.5	51.5	79.5	94	89	81	82	66	57.5	78	70.5	60.5	39	37	51	78	68.5	51.5	24	87	35	69
p12	1.5Mb patDp	50	56	56	17	60.5	33	65	30	40.5	39	33	20.5	24.5	39.5	80	18.5	0	32.5	16.5	0	0	106	87	11
p13	1.5Mb patDp	33.5	63	77	42	73.5	96.5	84	57	101	64	79.5	80.5	68.5	37.5	57.5	0	5.5	0	0	0	25.5	26	63	4.5
p14	1.5Mb patDp	28	35	44	67	83	91	59	117.5	79.5	102	47	73.5	32.5	30	34	107.5	44	0	9.5	46.5	0	2	0	0
p15	1.5Mb patDp	28	54	48	78.5	80.5	81	82.5	15	70	32	55.5	63	10	27.5	6.5	2.5	0	0	0	0	0	0	0	0
p16	1.5Mb patDp	15	38	52.5	90.5	78	99.5	78	41	1	63.5	61.5	19	4.5	0	64.5	21.5	49.5	1.5	5.5	6	21	0	0	0
p17	1.5Mb patDp	34	40	120.5	70.5	70	153.5	121.5	65	81	103.5	114	98.5	70	41	18	31	9.5	0	31.5	22	0	0	0	0
p18	1.5Mb patDp	43	49	38	71	41	53.5	35.5	5.5	82.5	191	63	20	0	48	97.5	60	4	13	0	0	0	0	0	0
w01	WT	24	27	35	45	68	0	2	0	10	15.5	5	0	7	6	0	0	0	0	0	0	0	0	0	0
w02	WT	41.5	24.5	35	47	16.5	32.5	54.5	33.5	9	9.5	41.5	3	36	1.5	69.5	43.5	84.5	76.5	56.5	15.5	156	69	0	0
w03	WT	27.5	38	49.5	47.5	134.5	42	32.5	61	106	149	40	63.5	0	0	114	78.5	2	0	0	0	56.5	39	0	120
w04	WT	38	80	76	118.5	130	82	51.5	69	48	14	51	29.5	36.5	13	0	0	10	58	52	113.5	73	0	128.5	59.5
w05	WT	43.5	59.5	45	62	51	71.5	18.5	28	22.5	6	25	44.5	21	51	0	0	0	0	13.5	0	28	18.5	11.5	0
w06	WT	46.5	59	29.5	67.5	18.5	19	29.5	9	13	29	0	15.5	23	6	0	21	0	0	0	0	0	0	0	0
w07	WT	30	59.5	67.5	80.5	68.5	41.5	85.5	52	60.5	67.5	44	5.5	14	18.5	0.5	7.5	12.5	5	18.5	1	1	9	0	2.5
w08	WT	49.5	59	73.5	76.5	36.5	32.5	17.5	0	11	0	5	0	0	2	0	0	0	0	0	11.5	17.5	0	0	5
w09	WT	18	58	59.5	50	63.5	84	51	78	70	60	59.5	15.5	34.5	44	42	66	28.5	50	25	9.5	44.5	23.5	84.5	32.5
w10	WT	49	90	57	56.5	85	74	46.5	92.5	83.5	162.5	141.5	113.5	115	88	109	99	135.5	107.5	82.5	70	111	99.5	168	125
w11	WT	33	32	37.5	28	20	28.5	53.5	52	55	33.5	52.5	39.5	22.5	27	0.5	7.5	0.5	0.5	8.5	0	0	0	0	0
w12	WT	53.5	43.5	46.5	27	54.5	49	22.5	46	56.5	25	19	0	35.5	3	1.5	0	0	0	0	0	0	16	39.5	7
w13	WT	80.5	66	67.5	59.5	56.5	76.5	48	41.5	62.5	42	46.5	9	38	38.5	52.5	42.5	21.5	28	6.5	0	27	1	2.5	0
w14	WT	30	73.5	58.5	59.5	73	44.5	85.5	112.5	103	31	50.5	37.5	22	36	13	16	0	42.5	0	0	0	0	0	0
w15	WT	37	52	73.5	70	70	79.5	87	88.5	114.5	76.5	23.5	0	26.5	1.5	5	7.5	0	0	0	0	0	0	0	0
w16	WT	6	45.5	92.5	57	58	48	78.5	60.5	38	35.5	32.5	20.5	42	13.5	38.5	36.5	5	11	3.5	6	0	0	0	0
w17	WT	13.5	43.5	62.5	44	52	63	67	55.5	82	68	83	81.5	58.5	69	81.5	6	54	0.5	69.5	11.5	0	0	0	0
w18	WT	32.5	28.5	44	40	34.5	42	54.5	21.5	23.5	43.5	47.5	12.5	9	13	21.5	27	17	18.5	0	11	0	55.5	47.5	38.5
Figure 2d
Open field test in 1.5 Mb patDp/+ mice (Anxiety index; Total distance travelled / center distance travelled during the first 30 min)
MouseID	Genotype	Anxiety Index
p01	1.5Mb patDp	0.292565
p02	1.5Mb patDp	0.274419
p03	1.5Mb patDp	0.283868
p04	1.5Mb patDp	0.309889
p05	1.5Mb patDp	0.293885
p06	1.5Mb patDp	0.308872
p07	1.5Mb patDp	0.286162
p08	1.5Mb patDp	0.190958
p09	1.5Mb patDp	0.213512
p10	1.5Mb patDp	0.248985
p11	1.5Mb patDp	0.286154
p12	1.5Mb patDp	0.24415
p13	1.5Mb patDp	0.258788
p14	1.5Mb patDp	0.207382
p15	1.5Mb patDp	0.290512
p16	1.5Mb patDp	0.278286
p17	1.5Mb patDp	0.340248
p18	1.5Mb patDp	0.24888
w01	WT	0.209834
w02	WT	0.198931
w03	WT	0.216717
w04	WT	0.36851
w05	WT	0.286265
w06	WT	0.203619
w07	WT	0.276505
w08	WT	0.307104
w09	WT	0.277207
w10	WT	0.261092
w11	WT	0.231232
w12	WT	0.212311
w13	WT	0.346952
w14	WT	0.254925
w15	WT	0.315783
w16	WT	0.220405
w17	WT	0.235697
w18	WT	0.227466
Figure 2e
Reciprocal social interaction test in 1.5 Mb patDp/+ mice
unit: sec
PairID	Genotype	Interacting Time
WT_pair1	WT	256
WT_pair2	WT	238
WT_pair3	WT	226
1.5Mb patDp_pair1	1.5Mb patDp	261.5
1.5Mb patDp_pair2	1.5Mb patDp	224
1.5Mb patDp_pair3	1.5Mb patDp	249
1.5Mb patDp_pair4	1.5Mb patDp	203
WT_pair4	WT	263
WT_pair5	WT	266.5
WT_pair6	WT	233
WT_pair7	WT	259.5
WT_pair8	WT	239
WT_pair9	WT	205
1.5Mb patDp_pair5	1.5Mb patDp	223.5
1.5Mb patDp_pair6	1.5Mb patDp	238
1.5Mb patDp_pair7	1.5Mb patDp	293
1.5Mb patDp_pair8	1.5Mb patDp	251.5
1.5Mb patDp_pair9	1.5Mb patDp	217.5
Figure 2g
Barnes maze test in 1.5 Mb patDp/+ mice (acquisition phase)
unit: times (mean number of primary error in a day; 3 trials/day)
MouseID	Genotype	Day_1	Day_2	Day_3	Day_4	Day_5	Day_6	Day_7	Day_8	Day_9	Day_10
p01	1.5Mb patDp	8.66667	6.33333	5	3.33333	4	5.33333	6	5.33333	3	1.66667
p02	1.5Mb patDp	2.33333	2.33333	1	2	4.33333	2.33333	5	4	4.66667	3.66667
p03	1.5Mb patDp	1.66667	10	1.66667	0.666667	4.33333	0	5	1	5.33333	2.33333
p04	1.5Mb patDp	6.33333	7.66667	5.33333	8	9	3.66667	3.66667	0.666667	1.33333	5.66667
p05	1.5Mb patDp	2.66667	0	3.33333	6.33333	4.66667	4.33333	10.6667	7.66667	4	1.33333
p06	1.5Mb patDp	1.33333	6.33333	2	7.33333	2.66667	2.66667	4.66667	9.66667	6.66667	2.66667
p07	1.5Mb patDp	5.66667	1	2.33333	0.666667	5.33333	1.66667	7	3	1	6.33333
p08	1.5Mb patDp	5	1.33333	1	3	0	3	7.66667	3.33333	0.666667	0.333333
p09	1.5Mb patDp	4	1.33333	4.33333	3.66667	4	2.66667	12.3333	2	4.33333	0.666667
p10	1.5Mb patDp	2.33333	1.33333	0.333333	0.333333	1	3	9	3.66667	5.33333	5.66667
p11	1.5Mb patDp	3	1	1.33333	1	1	1	6.33333	6.33333	7.33333	3
p12	1.5Mb patDp	3.33333	6	0.666667	6.33333	1.33333	1.33333	6.33333	1.33333	0.666667	1
p13	1.5Mb patDp	2.66667	6.33333	2	3	1.33333	3.33333	8.33333	2	1	0
p14	1.5Mb patDp	2.33333	1.66667	1	1	1	0.333333	4.33333	4	4.33333	2
p15	1.5Mb patDp	8.66667	5.33333	1	1.33333	2.33333	2	12.3333	3.66667	1.33333	2
p16	1.5Mb patDp	5.66667	3.33333	2	0.666667	0.333333	2.33333	9.66667	3.33333	5.66667	0
p17	1.5Mb patDp	2.33333	2.33333	7.66667	0.666667	1.33333	6.66667	7	8.66667	3.33333	3.33333
p18	1.5Mb patDp	4.66667	2	2.33333	0.333333	0.666667	3	8.66667	1.66667	2.66667	3
w01	WT	5.66667	4.33333	2.33333	0.333333	1.33333	0.666667	7.33333	1.66667	4	3
w02	WT	5	10.3333	3.33333	0	0.333333	0	6.33333	4.66667	2.66667	0.666667
w03	WT	9.33333	1.66667	2.33333	4.33333	4.66667	2.33333	8.33333	4.66667	4.33333	1.33333
w04	WT	3.33333	1	4	0.666667	1	0.333333	8	5	3	6
w05	WT	3	1	0.666667	3.66667	1	4.66667	1.66667	1	6.33333	4.33333
w06	WT	5.33333	3.33333	4	3.33333	5.66667	2.66667	8	4.66667	4	1
w07	WT	4.33333	3.33333	8	4	8	6.33333	25.6667	4.66667	3.33333	2.66667
w08	WT	4.66667	5	2.33333	1	1.33333	6.33333	6	4.33333	5	4.66667
w09	WT	3.33333	1.66667	1.33333	0.333333	0.333333	0.666667	5.66667	2	2	4.66667
w10	WT	3.66667	6.33333	3.66667	0.666667	1	0.666667	2	2.66667	2.33333	1
w11	WT	1	3.33333	3.33333	0.333333	1	6	1	9.33333	5	3
w12	WT	6	6	2.66667	1.66667	1.66667	1	10.6667	7	3	0.666667
w13	WT	7.66667	8	3.66667	1.33333	0.666667	0	4.66667	2	1.33333	1
w14	WT	8.33333	2	4.33333	1.66667	1.66667	4.66667	4.33333	5	3.33333	0.333333
w15	WT	2.66667	12.6667	5.66667	2.66667	2.66667	2.66667	12	4	4	4.33333
w16	WT	4.66667	0.333333	1.33333	1.33333	0.333333	1.66667	7	3.66667	3.66667	5.66667
w17	WT	7.66667	2	0.333333	1	4.33333	0	4.33333	4	1	1.33333
w18	WT	7	2.66667	2.33333	2.66667	3.33333	3	3.66667	3.66667	1.33333	3.33333
Figure 2h, i
Barnes maze test in 1.5 Mb patDp/+ mice (Probe test)
unit: sec
MouseID	Genotype	TA	AJ1	AJ2	OP
p01	1.5Mb patDp	47	29	28.5	32.5
p02	1.5Mb patDp	65	33	27	19
p03	1.5Mb patDp	50.5	29.5	14	39.5
p04	1.5Mb patDp	41	32.5	21.5	37
p05	1.5Mb patDp	65.5	21	47.5	16
p06	1.5Mb patDp	56	24	17	18.5
p07	1.5Mb patDp	51	25.5	24	12.5
p08	1.5Mb patDp	44	24	21	41.5
p09	1.5Mb patDp	61	17	7.5	23.5
p10	1.5Mb patDp	73	32	11	19.5
p11	1.5Mb patDp	65.5	15.5	40	10.5
p12	1.5Mb patDp	64	9.5	26	7
p13	1.5Mb patDp	46.5	24	26.5	21
p14	1.5Mb patDp	57	7	4	31.5
p15	1.5Mb patDp	83	16.5	27.5	2.5
p16	1.5Mb patDp	87.5	17.5	16.5	20.5
p17	1.5Mb patDp	34.5	22.5	34	39
p18	1.5Mb patDp	33.5	17.5	32	44.5
w01	WT	36	28.5	19.5	23
w02	WT	24	28	43.5	33.5
w03	WT	53	22.5	28	48.5
w04	WT	84.5	10	24	13.5
w05	WT	40	17	33.5	36
w06	WT	56	38	15.5	29
w07	WT	29.5	36	36.5	40.5
w08	WT	61	20	17	12.5
w09	WT	48.5	18.5	16	23.5
w10	WT	18.5	60.5	9.5	16.5
w11	WT	34.5	38.5	22	26
w12	WT	110	5	9.5	9
w13	WT	110.5	7.5	14	13.5
w14	WT	60	37.5	36	23
w15	WT	66.5	28	27	12
w16	WT	71.5	7.5	8	11
w17	WT	87.5	22.5	19.5	1.5
w18	WT	61.5	27.5	13	17.5
Figure 2j, k
Barnes maze test in 1.5 Mb patDp/+ mice (Reversal probe test)
unit: sec
ID	Genotype	TA	AJ1	AJ2	OP
p01	1.5Mb patDp	53.5	28.5	22.5	27
p02	1.5Mb patDp	37.5	21	30	31
p03	1.5Mb patDp	50	9.5	29.5	50
p04	1.5Mb patDp	17.5	25	28.5	15
p05	1.5Mb patDp	64	31.5	35.5	26
p06	1.5Mb patDp	62	22	14.5	27.5
p07	1.5Mb patDp	41	5	0	31
p08	1.5Mb patDp	94.5	10.5	17	12.5
p09	1.5Mb patDp	41	26	27.5	33
p10	1.5Mb patDp	35	26.5	39.5	42.5
p11	1.5Mb patDp	31.5	18	6.5	22.5
p12	1.5Mb patDp	95.5	22	13	12
p13	1.5Mb patDp	52.5	13.5	18	37.5
p14	1.5Mb patDp	43	26	10	41
p15	1.5Mb patDp	28.5	50.5	27	35.5
p16	1.5Mb patDp	13.5	35	17	10.5
p17	1.5Mb patDp	55	14	23	34
p18	1.5Mb patDp	31	17.5	15.5	49
w01	WT	64.5	26.5	5.5	21.5
w02	WT	57.5	12	46.5	26.5
w03	WT	42.5	49.5	33.5	17.5
w04	WT	38	18.5	39	33.5
w05	WT	23.5	19	21	31
w06	WT	85	21	11	10
w07	WT	58.5	27.5	32.5	29
w08	WT	44	30.5	17	39
w09	WT	102.5	13.5	13.5	6
w10	WT	65	18	5.5	33.5
w11	WT	61.5	12	24	22
w12	WT	38.5	29	16.5	60
w13	WT	78	17	8.5	18
w14	WT	81	13	15	22.5
w15	WT	68	31.5	15.5	33.5
w16	WT	43.5	25	19	27
w17	WT	50	32.5	15	34
w18	WT	92	4.5	15	26

## Sheet: Figure 3
Figure 3c, d
Dendritic spine analyses with overexpression of PEGs in 15q11-q13 homologous region in mice (spine turnover)
unit: %
ID	Group	Formation	Elimination
CTL_1	CTL	11	16.2791
CTL_2	CTL	8.4507	13.1455
CTL_3	CTL	7.40741	9.87654
CTL_4	CTL	9.64912	11.4035
CTL_5	CTL	8.09969	13.7072
CTL_6	CTL	9.58	12.0482
CTL_7	CTL	10.5	12.6697
CTL_8	CTL	8.60215	10.7527
CTL_9	CTL	9.09091	11.8881
Ndn_1	Ndn	18.0645	11.6129
Ndn_2	Ndn	16.4103	20.5128
Ndn_3	Ndn	20.1923	18.2692
Ndn_4	Ndn	17.0543	15.5039
Ndn_5	Ndn	21.8623	11.336
Snrpn_1	Snrpn	7.71704	22.508
Snrpn_2	Snrpn	8.65801	18.1818
Snrpn_3	Snrpn	9.12052	16.2866
Mkrn3_1	Mkrn3	9.04977	11.7647
Mkrn3_2	Mkrn3	8.29493	11.0599
Mkrn3_3	Mkrn3	8.73786	12.6214
Magel2_1	Magel2	13.8462	12.3077
Magel2_2	Magel2	11.1628	12.093
Magel2_3	Magel2	11.5183	14.6597
Figure 3e
Dendritic spine analyses with overexpression of PEGs in 15q11-q13 homologous region in mice (spine density)
unit: number of spines / dendrite length (um)
ID	Group	Density
Control_1	CTL	0.558527
Control_2	CTL	0.57751
Control_3	CTL	0.512177
Control_4	CTL	0.570398
Control_5	CTL	0.469895
Control_6	CTL	0.526437
Control_7	CTL	0.538985
Control_8	CTL	0.547775
Control_9	CTL	0.566058
Control_10	CTL	0.575284
Control_11	CTL	0.542576
Control_12	CTL	0.577382
Ndn_1	Ndn	0.780273
Ndn_2	Ndn	0.850218
Ndn_3	Ndn	0.970099
Ndn_4	Ndn	0.958372
Ndn_5	Ndn	0.940462
Ndn_6	Ndn	0.915183
Snrpn_1	Snrpn	0.442638
Snrpn_2	Snrpn	0.499902
Snrpn_3	Snrpn	0.484968
Mkrn3_1	Mkrn3	0.578991
Mkrn3_2	Mkrn3	0.588233
Mkrn3_3	Mkrn3	0.538948
Magel2_1	Magel2	0.661124
Magel2_2	Magel2	0.656178
Magel2_3	Magel2	0.661878
Figure 3f
Dendritic spine analyses with overexpression of PEGs in 15q11-q13 homologous region in mice (spine type classification)
unit: number of spines / dendrite length (um)
ID	Group	Mush_d	Stub_d	Thin_d	Filo_d
Control_1	CTL	0.310324	0.269847	0.323817	0.188893
Control_2	CTL	0.32777	0.355085	0.655541	0.245828
Control_3	CTL	0.221892	0.26627	0.421595	0.244081
Control_4	CTL	0.306668	0.284763	0.372382	0.240953
Control_5	CTL	0.266987	0.233614	0.333734	0.133494
Control_6	CTL	0.237276	0.207617	0.533871	0.326255
Control_7	CTL	0.270603	0.418204	0.492005	0.147601
Control_8	CTL	0.152323	0.304646	0.406194	0.152323
Control_9	CTL	0.199442	0.149581	0.324093	0.249302
Control_10	CTL	0.199177	0.221307	0.486876	0.199177
Control_11	CTL	0.232829	0.252231	0.407451	0.116414
Control_12	CTL	0.163553	0.290761	0.726903	0.199898
Control_13	CTL	0.185895	0.348554	0.557686	0.116185
Control_14	CTL	0.206578	0.298391	0.596782	0.229532
Ndn_1	Ndn	0.216721	0.457523	0.264882	0.313042
Ndn_2	Ndn	0.489476	0.405084	0.286934	0.55699
Ndn_3	Ndn	0.424385	0.399421	0.249638	0.624095
Ndn_4	Ndn	0.26499	0.317987	0.388651	0.812635
Ndn_5	Ndn	0.310118	0.345901	0.50096	0.989993
Ndn_6	Ndn	0.157978	0.51907	0.428797	0.586775
Ndn_7	Ndn	0.139295	0.533965	0.67326	0.510749
Ndn_8	Ndn	0.273798	0.616045	0.570412	0.547595
Ndn_9	Ndn	0.142674	0.214011	0.535026	0.606363
Ndn_10	Ndn	0.243645	0.751239	0.791846	0.751239
Ndn_11	Ndn	0.316728	0.633455	0.882313	0.678702
Ndn_12	Ndn	0.23347	0.490288	0.653717	0.443594
Ndn_13	Ndn	0.213559	0.403388	0.640676	0.664405
Ndn_14	Ndn	0.186733	0.466832	0.630223	0.770272
Ndn_15	Ndn	0.102367	0.383877	0.870122	1.04926
Ndn_16	Ndn	0.209056	0.627169	0.648075	0.585358
Ndn_17	Ndn	0.231305	0.740175	0.740175	1.04087
Figure 3g
Dendritic spine analyses with overexpression of PEGs in 15q11-q13 homologous region in mice (spine type classification)
unit: %
	CTL	Ndn
Mashroom	20.0557	12.7525
Stubby	23.3983	24.3056
Thin	39.8329	28.2197
Filopodia	16.7131	34.7222

## Sheet: Figure 4
Figure 4a
Electrophysiological analyses of Ndn over expressed neurons (Amplitude)
Cumulative probability
Cell_ID	Group	Amp_0	Amp_3	Amp_6	Amp_9	Amp_12	Amp_15	Amp_18	Amp_21	Amp_24	Amp_27	Amp_30	Amp_33	Amp_36	Amp_39	Amp_42	Amp_45	Amp_48
CTL_cell_1	CTL	0	0	0.166144	0.642633	0.870428	0.932079	0.964472	0.979101	0.984326	0.990596	0.99373	0.994775	0.996865	0.998955	1	1	1
CTL_cell_2	CTL	0	0	0.0190669	0.252738	0.599189	0.812982	0.908316	0.957404	0.975254	0.984584	0.990669	0.99432	0.995943	0.997566	0.997972	0.999189	0.999594
CTL_cell_3	CTL	0	0	0.025441	0.299864	0.664179	0.875848	0.953867	0.979986	0.991859	0.995929	0.996608	0.997965	0.998982	0.999661	0.999661	1	1
CTL_cell_4	CTL	0	0	0.0521597	0.451915	0.817441	0.948248	0.986553	0.994703	0.997555	0.997963	0.99837	0.99837	0.99837	0.99837	0.998778	0.999593	1
CTL_cell_5	CTL	0	0.00133333	0.0968889	0.558667	0.88	0.973778	0.994667	0.999556	1	1	1	1	1	1	1	1	1
CTL_cell_6	CTL	0	0	0.0197857	0.139736	0.399423	0.665705	0.834295	0.921682	0.964551	0.982688	0.989695	0.992993	0.995878	0.996702	0.998351	0.999176	1
CTL_cell_7	CTL	0	0.00145068	0.0169246	0.061412	0.169729	0.346228	0.542553	0.714217	0.832689	0.902805	0.937137	0.961799	0.974855	0.984526	0.987427	0.989845	0.994681
CTL_cell_8	CTL	0	0.00110619	0.0127212	0.0890487	0.318031	0.586836	0.782633	0.887721	0.95354	0.982301	0.989491	0.993363	0.996128	0.997788	0.998341	0.998894	0.999447
CTL_cell_9	CTL	0	0.00138696	0.0254276	0.194175	0.524734	0.769302	0.901063	0.96209	0.982432	0.989829	0.996301	0.999075	0.999075	1	1	1	1
CTL_cell_10	CTL	0	0.00278746	0.0752613	0.395122	0.718467	0.881533	0.951916	0.9777	0.985366	0.990244	0.994425	0.995819	0.997909	0.999303	0.999303	1	1
CTL_cell_11	CTL	0	0.00241838	0.0501814	0.288392	0.587062	0.781137	0.876663	0.918984	0.942563	0.96312	0.970375	0.97763	0.986699	0.995163	0.997582	0.998186	0.998791
CTL_cell_12	CTL	0	0.00368852	0.0307377	0.202049	0.501639	0.754918	0.891803	0.95082	0.977049	0.987705	0.993033	0.996311	0.99877	0.99959	0.99959	1	1
CTL_cell_13	CTL	0	0.00402414	0.0406439	0.216499	0.52998	0.765392	0.895372	0.962173	0.981891	0.995976	0.997988	0.999195	0.999598	0.999598	0.999598	0.999598	0.999598
Ndn_cell_1	Ndn	0	0	0.010142	0.131846	0.423935	0.636917	0.776876	0.862069	0.896552	0.929006	0.941176	0.957404	0.96146	0.971602	0.979716	0.983773	0.989858
Ndn_cell_2	Ndn	0	0	0.0175439	0.307815	0.700159	0.867624	0.902711	0.931419	0.942584	0.955343	0.960128	0.969697	0.976077	0.982456	0.984051	0.988836	0.988836
Ndn_cell_3	Ndn	0	0	0.0866379	0.539655	0.872414	0.959914	0.984483	0.992241	0.996983	0.998707	0.999138	0.999569	1	1	1	1	1
Ndn_cell_4	Ndn	0	0	0.239669	0.652893	0.830579	0.909091	0.958678	0.969008	0.987603	0.991736	0.995868	0.997934	0.997934	1	1	1	1
Ndn_cell_5	Ndn	0	0	0.0797066	0.497311	0.829829	0.940342	0.966259	0.981907	0.987775	0.993643	0.997066	0.999022	0.999022	0.999511	0.999511	0.999511	0.999511
Ndn_cell_6	Ndn	0	0	0.0389729	0.364512	0.70243	0.887666	0.944979	0.972031	0.985328	0.992205	0.995873	0.999541	0.999541	1	1	1	1
Ndn_cell_7	Ndn	0	0	0.0679534	0.462405	0.802975	0.943305	0.977885	0.987937	0.993567	0.997587	0.999598	0.999598	0.999598	1	1	1	1
Ndn_cell_8	Ndn	0	0.000718907	0.212797	0.757728	0.948239	0.989216	0.998562	1	1	1	1	1	1	1	1	1	1
Ndn_cell_9	Ndn	0	0	0.0620891	0.462381	0.766983	0.92111	0.972973	0.989043	0.996348	0.997078	0.998539	0.99927	0.99927	0.99927	0.99927	0.99927	1
Ndn_cell_10	Ndn	0	0	0.06974	0.492908	0.838061	0.940898	0.981087	0.990544	0.99409	0.997636	0.998818	0.998818	0.998818	0.998818	0.998818	0.998818	0.998818
Ndn_cell_11	Ndn	0	0.00591716	0.0739645	0.377959	0.739645	0.892751	0.955621	0.980769	0.988166	0.993343	0.995562	0.997041	0.99926	1	1	1	1
Ndn_cell_12	Ndn	0	0.00518135	0.115933	0.481218	0.823187	0.946891	0.979922	0.988342	0.995466	0.998705	0.999352	0.999352	0.999352	1	1	1	1
Ndn_cell_13	Ndn	0	0.00122549	0.0324755	0.240196	0.601103	0.845588	0.947304	0.980392	0.989583	0.994485	0.996936	0.998775	0.999387	0.999387	1	1	1
Inset bar plot
unit: pA
Cell_ID	Group	Amplitude
CTL_cell_1	CTL	9.0046
CTL_cell_2	CTL	12.0428
CTL_cell_3	CTL	11.1445
CTL_cell_4	CTL	9.7539
CTL_cell_5	CTL	8.94691
CTL_cell_6	CTL	13.7922
CTL_cell_7	CTL	18.2712
CTL_cell_8	CTL	14.7467
CTL_cell_9	CTL	12.4564
CTL_cell_10	CTL	10.5998
CTL_cell_11	CTL	12.5048
CTL_cell_12	CTL	12.6238
CTL_cell_13	CTL	12.3638
Ndn_cell_1	Ndn	15.166
Ndn_cell_2	Ndn	12.192
Ndn_cell_3	Ndn	9.21562
Ndn_cell_4	Ndn	8.93926
Ndn_cell_5	Ndn	9.70426
Ndn_cell_6	Ndn	10.8273
Ndn_cell_7	Ndn	9.82143
Ndn_cell_8	Ndn	7.8123
Ndn_cell_9	Ndn	10.0042
Ndn_cell_10	Ndn	9.66615
Ndn_cell_11	Ndn	10.4953
Ndn_cell_12	Ndn	9.52985
Ndn_cell_13	Ndn	11.6021
Figure 4b
Electrophysiological analyses of Ndn over expressed neurons (Inter event interval)
Cumulative probability
ID	Group	ITI_0	ITI_20	ITI_40	ITI_60	ITI_80	ITI_100	ITI_120	ITI_140	ITI_160	ITI_180	ITI_200	ITI_220	ITI_240	ITI_260	ITI_280	ITI_300	ITI_320	ITI_340	ITI_360	ITI_380	ITI_400	ITI_420	ITI_440	ITI_460	ITI_480	ITI_500	ITI_520	ITI_540	ITI_560	ITI_580	ITI_600
CTL_cell_1	CTL	0	0.0941423	0.236402	0.377615	0.483264	0.547071	0.612971	0.670502	0.719665	0.757322	0.793933	0.8159	0.848326	0.875523	0.889121	0.903766	0.916318	0.932008	0.938285	0.946653	0.953975	0.962343	0.973849	0.975941	0.980126	0.985356	0.986402	0.987448	0.991632	0.991632	0.992678
CTL_cell_2	CTL	0	0.257711	0.542614	0.708604	0.820211	0.887175	0.931006	0.959416	0.974432	0.981737	0.987419	0.993101	0.995942	0.997565	0.998782	0.999188	0.999188	0.999188	0.999188	0.999594	0.999594	0.999594	0.999594	0.999594	1	1	1	1	1	1	1
CTL_cell_3	CTL	0	0.330166	0.630472	0.787581	0.878521	0.92942	0.954191	0.970139	0.980319	0.987445	0.993892	0.996607	0.998303	0.998643	0.999321	0.999321	0.999321	1	1	1	1	1	1	1	1	1	1	1	1	1	1
CTL_cell_4	CTL	0	0.276804	0.557277	0.721973	0.819405	0.878924	0.918467	0.94945	0.963718	0.977171	0.982878	0.986955	0.991439	0.993477	0.9947	0.996739	0.997962	0.998777	0.998777	0.999185	0.999592	0.999592	0.999592	1	1	1	1	1	1	1	1
CTL_cell_5	CTL	0	0.239662	0.500222	0.680302	0.78924	0.857715	0.9004	0.932414	0.953757	0.969764	0.982659	0.98755	0.992441	0.995554	0.996888	0.998221	0.998666	1	1	1	1	1	1	1	1	1	1	1	1	1	1
CTL_cell_6	CTL	0	0.269278	0.534845	0.707629	0.804948	0.870928	0.919175	0.951753	0.969485	0.980206	0.987629	0.992165	0.996289	0.997526	0.997938	0.998763	0.998763	0.999175	0.999588	1	1	1	1	1	1	1	1	1	1	1	1
CTL_cell_7	CTL	0	0.22835	0.473633	0.641509	0.763909	0.82777	0.883406	0.916788	0.944848	0.958878	0.970972	0.977746	0.987421	0.98984	0.991292	0.994678	0.99613	0.997581	0.998549	0.999032	1	1	1	1	1	1	1	1	1	1	1
CTL_cell_8	CTL	0	0.225235	0.44549	0.591588	0.703929	0.774211	0.837299	0.881018	0.912562	0.931931	0.952961	0.963475	0.97399	0.980631	0.985612	0.990592	0.992806	0.993359	0.993913	0.995573	0.99668	0.997786	0.99834	0.99834	0.998893	1	1	1	1	1	1
CTL_cell_9	CTL	0	0.246531	0.507401	0.672988	0.777058	0.841813	0.885754	0.920444	0.945883	0.96161	0.97271	0.981036	0.987049	0.991674	0.993987	0.994912	0.9963	0.997225	0.999075	0.999537	0.999537	0.999537	0.999537	1	1	1	1	1	1	1	1
CTL_cell_10	CTL	0	0.16318	0.359135	0.508368	0.619944	0.703626	0.76569	0.820781	0.858438	0.887029	0.908647	0.929568	0.948396	0.957462	0.96583	0.969317	0.973501	0.978382	0.981172	0.986053	0.988842	0.98954	0.991632	0.995119	0.995119	0.995816	0.997908	0.998605	0.999303	0.999303	0.999303
CTL_cell_11	CTL	0	0.173019	0.408953	0.562008	0.669087	0.750756	0.808227	0.855414	0.889292	0.921355	0.938899	0.954023	0.966727	0.973382	0.981851	0.987296	0.990321	0.990926	0.992136	0.99395	0.99516	0.996975	0.99879	0.999395	1	1	1	1	1	1	1
CTL_cell_12	CTL	0	0.266913	0.538335	0.720377	0.817138	0.881919	0.924149	0.949159	0.96269	0.97745	0.98647	0.99221	0.99549	0.99631	0.99795	0.99836	0.99836	1	1	1	1	1	1	1	1	1	1	1	1	1	1
CTL_cell_13	CTL	0	0.281401	0.533414	0.718196	0.828905	0.888084	0.925121	0.953301	0.967391	0.978663	0.98591	0.991546	0.995572	0.99839	0.99839	0.998792	0.998792	0.999195	0.999597	1	1	1	1	1	1	1	1	1	1	1	1
Ndn_cell_1	Ndn	0	0.0731707	0.146341	0.21748	0.296748	0.359756	0.396341	0.457317	0.489837	0.528455	0.563008	0.593496	0.615854	0.644309	0.682927	0.697154	0.721545	0.739837	0.764228	0.78252	0.794715	0.810976	0.823171	0.841463	0.859756	0.867886	0.880081	0.894309	0.904472	0.912602	0.920732
Ndn_cell_2	Ndn	0	0.183706	0.333866	0.452077	0.520767	0.56869	0.613419	0.646965	0.677316	0.709265	0.736422	0.755591	0.765176	0.78115	0.790735	0.801917	0.814696	0.830671	0.838658	0.841853	0.853035	0.861022	0.867412	0.872204	0.878594	0.881789	0.881789	0.888179	0.900958	0.905751	0.912141
Ndn_cell_3	Ndn	0	0.265632	0.535576	0.700302	0.799051	0.868047	0.9116	0.939198	0.960328	0.974989	0.982751	0.988788	0.990944	0.992669	0.994394	0.996981	0.997844	0.998275	0.998275	0.998706	0.998706	0.999138	0.999569	0.999569	0.999569	0.999569	0.999569	0.999569	0.999569	0.999569	0.999569
Ndn_cell_4	Ndn	0	0.0745342	0.153209	0.236025	0.291925	0.358178	0.397516	0.445135	0.503106	0.532091	0.563147	0.596273	0.623188	0.652174	0.670807	0.693582	0.722567	0.743271	0.774327	0.792961	0.805383	0.813665	0.821946	0.830228	0.84472	0.853002	0.863354	0.871636	0.877847	0.888199	0.89648
Ndn_cell_5	Ndn	0	0.212818	0.484344	0.64726	0.754892	0.832681	0.880626	0.916341	0.939335	0.951076	0.964775	0.975049	0.981898	0.985323	0.989726	0.992661	0.994129	0.996086	0.998043	0.998532	0.999511	1	1	1	1	1	1	1	1	1	1
Ndn_cell_6	Ndn	0	0.222018	0.471101	0.651376	0.780275	0.854587	0.901835	0.937156	0.960092	0.970642	0.981193	0.98578	0.991284	0.994495	0.995872	0.998165	0.998624	0.998624	0.999541	0.999541	0.999541	0.999541	0.999541	0.999541	1	1	1	1	1	1	1
Ndn_cell_7	Ndn	0	0.224055	0.522928	0.713194	0.830249	0.899035	0.94288	0.968222	0.979887	0.98753	0.991955	0.995173	0.997184	0.998391	0.998793	0.998793	0.998793	0.999195	0.999598	0.999598	0.999598	0.999598	1	1	1	1	1	1	1	1	1
Ndn_cell_8	Ndn	0	0.138849	0.343885	0.492086	0.603597	0.68705	0.764748	0.805036	0.844604	0.877698	0.900719	0.917986	0.934532	0.948921	0.966187	0.972662	0.982014	0.984892	0.988489	0.989928	0.991367	0.993525	0.994245	0.994245	0.995683	0.997122	0.997842	0.998561	0.998561	0.998561	0.999281
Ndn_cell_9	Ndn	0	0.138158	0.311404	0.472222	0.591374	0.674708	0.755117	0.811404	0.843567	0.877924	0.90424	0.929094	0.942982	0.953947	0.965643	0.972222	0.977339	0.981725	0.983918	0.987573	0.991959	0.994883	0.995614	0.997076	0.997076	0.997076	0.997807	0.997807	0.997807	0.997807	0.997807
Ndn_cell_10	Ndn	0	0.095858	0.230769	0.326627	0.422485	0.507692	0.569231	0.610651	0.669822	0.701775	0.750296	0.773964	0.801183	0.830769	0.854438	0.87929	0.899408	0.915976	0.926627	0.938462	0.946746	0.951479	0.956213	0.95858	0.96213	0.968047	0.972781	0.975148	0.977515	0.982249	0.985799
Ndn_cell_11	Ndn	0	0.1547	0.348631	0.479645	0.589193	0.676536	0.742413	0.795707	0.840118	0.867506	0.890452	0.911917	0.928942	0.945226	0.96003	0.966691	0.974093	0.980015	0.984456	0.988897	0.991858	0.994078	0.994819	0.994819	0.994819	0.994819	0.995559	0.995559	0.995559	0.997039	0.997779
Ndn_cell_12	Ndn	0	0.160726	0.363577	0.520415	0.63383	0.728451	0.791964	0.846403	0.88464	0.913156	0.931303	0.946209	0.956578	0.970836	0.976669	0.979909	0.984446	0.987686	0.990279	0.992871	0.995463	0.997408	0.998056	0.998056	0.999352	0.999352	1	1	1	1	1
Ndn_cell_13	Ndn	0	0.168608	0.385653	0.549356	0.66401	0.745555	0.809933	0.860822	0.893317	0.918455	0.935009	0.947272	0.96076	0.973023	0.979154	0.985285	0.988964	0.994482	0.996321	0.996321	0.996934	0.998774	0.999387	0.999387	0.999387	0.999387	0.999387	0.999387	0.999387	0.999387	1
Inset bar plot
unit: evernt/sec
ID	Group	Freq
CTL_cell_1	CTL	7.975
CTL_cell_2	CTL	20.5417
CTL_cell_3	CTL	24.5667
CTL_cell_4	CTL	20.45
CTL_cell_5	CTL	18.75
CTL_cell_6	CTL	20.2167
CTL_cell_7	CTL	17.2333
CTL_cell_8	CTL	15.0667
CTL_cell_9	CTL	18.025
CTL_cell_10	CTL	11.9583
CTL_cell_11	CTL	13.7833
CTL_cell_12	CTL	20.3333
CTL_cell_13	CTL	20.7083
Ndn_cell_1	Ndn	4.10833
Ndn_cell_2	Ndn	5.225
Ndn_cell_3	Ndn	19.3333
Ndn_cell_4	Ndn	4.03333
Ndn_cell_5	Ndn	17.0417
Ndn_cell_6	Ndn	18.175
Ndn_cell_7	Ndn	20.725
Ndn_cell_8	Ndn	11.5917
Ndn_cell_9	Ndn	11.4083
Ndn_cell_10	Ndn	7.05
Ndn_cell_11	Ndn	11.2667
Ndn_cell_12	Ndn	12.8667
Ndn_cell_13	Ndn	13.6
Figure 4c-e
Electrophysiological analyses of Ndn over expressed neurons (Resting membrane potential)
		unit: mV	unit: megaOhm	unit: pF
ID	Group	Resting membrane potential	Input resistance	Cell capacitance
150416-1	CTL	-77	196.14	11.7
150416-2	CTL	-71	60.88	48.14
150417-1	CTL	-76	80.2	20.1
150417-2	CTL	-75	145.6	16.21
150501-1	CTL	-71	104	18.3
150501-2	CTL	-67	65.34	30.47
150501-3	CTL	-75	117.36	14.71
150501-4	CTL	-77	96.56	25.81
150526-1	CTL	-78	171.44	18.39
150526-2	CTL	-77	97.1	38.84
150526-3	CTL	-82	137.64	20.32
150527-1	CTL	-76	182.7	11.8
150527-2	CTL	-61	191.7	14.09
150527-3	CTL	-78	137.64	20.68
150529-1	CTL	-76	153.42	14.8
150529-2	CTL	-75	83.58	33.12
150311-1	Ndn	-81	266.2	23.29
150311-2	Ndn	-68	219.2	18.91
150413-1	Ndn	-74	148.6	23.01
150413-2	Ndn	-78	466.2	12.29
150414-1	Ndn	-74	96.56	18.6
150414-2	Ndn	-76	173.84	9.001
150414-3	Ndn	-65	173.84	10.2
150415-1	Ndn	-68	99.54	11.4
150415-2	Ndn	-76	130.74	18.69
150415-3	Ndn	-71	129.26	19.49
150430-1	Ndn	-76	205	12.9
150430-2	Ndn	-80	304.6	18.91
150430-3	Ndn	-77	105.48	17
150528-1	Ndn	-72	103.86	23.72
150528-2	Ndn	-81	146.66	13.71
150528-3	Ndn	-77	92.58	32.1
Figure 4g
Electrophysiological analyses of Ndn over expressed neurons (AP Frequency)
unit: times
ID	Group	Current_0	Current_50	Current_100	Current_150	Current_200	Current_250	Current_300	Current_350	Current_400	Current_450
150416-2	CTL	0	0	0	0	0	2	8	14	17	20
150417-1	CTL	0	0	0	0	0	2	7	10	14	17
150417-2	CTL	0	0	10	19	27	31	35	38	41	43
150501-3	CTL	0	0	0	0	6	10	14	17	20	22
150501-4	CTL	0	0	0	0	1	7	11	14	17	19
150526_1	CTL	0	2	8	13	17	20	23	26	27	30
150526_2	CTL	0	0	0	3	9	13	17	19	22	23
150526_3	CTL	0	0	8	15	21	25	28	30	33	34
150527_1	CTL	0	0	11	20	27	32	35	38	39	41
150527_2	CTL	0	0	8	14	17	21	23	25	28	30
150527_3	CTL	0	0	4	9	14	16	19	20	21	21
150529_1	CTL	0	2	7	16	23	27	31	34	36	37
150529_2	CTL	0	0	0	0	4	9	14	18	22	25
150311-1	Ndn	0	11	19	24	28	31	34	38	39	42
150311-2	Ndn	0	10	20	24	26	26	12	8	7	5
150413-1	Ndn	0	0	11	13	19	23	26	29	31	33
150413-2	Ndn	0	14	25	33	36	41	45	48	51	54
150414-1	Ndn	0	0	0	0	8	14	19	22	25	27
150414-2	Ndn	0	0	8	15	21	26	30	33	35	38
150414-3	Ndn	0	2	9	15	18	22	24	28	30	32
150415-1	Ndn	0	0	0	0	2	7	11	14	16	19
150415-2	Ndn	0	0	0	8	16	22	27	31	35	37
150430-1	Ndn	0	6	15	22	28	32	36	39	41	43
150528_1	Ndn	0	0	0	0	9	16	22	27	30	32
150528_2	Ndn	0	0	4	10	15	20	24	27	29	31
150528_3	Ndn	0	0	0	0	2	8	14	18	21	23

## Sheet: Figure 5
Figure 5b
Analysis of genomic copy number by using digital PCR
Genotype	Gene	CopyNumber
WT	Magel2	2
patDp	Magel2	2.61172
patDpNdn	Magel2	3.08809
WT	Peg12	2
patDp	Peg12	1.95128
patDpNdn	Peg12	2.23792
WT	Herc2	2
patDp	Herc2	2.64673
patDpNdn	Herc2	2.64353
WT	Ndn	2
patDp	Ndn	3.34107
patDpNdn	Ndn	1.89312
Figure 5c
Gene expression analyses of 15q dupDNdn
		Relative expression
Mouse_ID	Genotype	Cyfip1	Herc2	Gabrb3	Atp10a	Ube3a	Ube3aATS	Snord115	Ipw	Snord116	Snrpn	Ndn	Magel2	Mkrn3	Peg12	Chrna7
11	15q dup	0.943099	1.46702	1.54857	1.15669	1.35042	1.58656	1.97251	1.64625	1.5389	2.12594	2.24146	2.68735	3.81335	1.17511	0.981927
13	15q dup	0.909832	1.41847	1.36978	1.30457	1.1832	1.78605	1.80305	1.68094	2.05942	1.97603	1.78897	2.99663	5.27452	1.00164	0.943652
15	15q dup	0.616569	1.4061	1.51201	0.965236	1.22271	1.76334	2.04099	1.5077	1.37922	2.07264	2.00831	2.23707	6.0299	0.647095	0.961834
18	15q dup	0.925874	1.45515	1.48741	1.26039	1.20823	1.68612	1.98758	1.66625	2.1349	1.8824	2.00809	3.12163	5.35184	1.03397	1.01972
19	15q dup	0.869973	1.35828	1.41035	1.11481	1.1761	1.70063	1.96002	1.6436	2.14737	1.77905	1.92279	3.07412	3.9028	0.875436	0.857954
20	15q dup	0.815586	1.42981	1.48955	1.23905	1.19972	1.81969	1.89633	1.56921	2.01714	1.90617	1.88853	3.34925	3.55417	1.07027	0.929613
21	15q dup	0.934064	1.32417	1.42405	1.29412	1.19034	1.50632	1.88471	1.44717	1.88953	1.76828	1.81669	2.31594	4.0186	0.876078	0.929422
22	15q dup	0.832447	1.48765	1.43509	1.24932	1.24648	1.7524	2.16312	1.72443	2.22804	1.94305	2.08898	2.80193	4.69554	1.25726	0.972114
23	15q dup	0.949903	1.43367	1.41469	1.28397	1.44678	1.77187	2.23381	1.83295	1.85269	2.04474	2.17459	2.99624	4.09824	1.33399	0.97169
26	15q dup	0.939211	1.51529	1.47027	1.55899	1.32483	1.76609	2.0348	1.91405	2.06445	1.82936	2.25009	2.96608	4.99868	0.845885	0.868851
29	15q dup	0.847943	1.32536	1.29761	1.1988	1.15873	1.74257	1.98229	1.43923	1.81764	1.63128	1.97946	2.44235	4.66542	1.08578	0.781422
31	15q dup	0.909765	1.48651	1.42828	1.02842	0.752465	1.98425	2.34164	1.6983	2.01832	1.81671	2.12406	2.8929	4.76289	1.28695	0.915996
5	15q dupDNdn	0.897482	1.47072	1.48587	1.27349	1.16341	1.69602	1.49015	1.59402	1.87688	2.19568	0.93643	2.58062	6.25067	0.914297	0.967113
7	15q dupDNdn	0.908451	1.5319	1.50295	1.34219	1.28267	1.78764	1.71484	1.67472	1.92669	2.11557	0.922376	2.80214	5.42695	0.92941	1.00707
8	15q dupDNdn	0.958512	1.45104	1.53974	1.43884	1.30576	1.58106	1.71692	1.44173	1.61774	2.06583	1.05592	3.0279	4.72689	0.896649	0.944231
27	15q dupDNdn	0.888511	1.39624	1.38738	1.34742	1.42509	1.98001	1.96681	1.88866	2.0009	1.73797	0.967975	3.73699	4.9604	1.27889	0.979182
28	15q dupDNdn	0.85509	1.41913	1.38473	1.38645	1.12889	2.13297	2.13111	1.89903	2.16357	1.7331	0.92128	3.02086	4.33471	0.980506	0.831228
32	15q dupDNdn	0.828785	1.42537	1.41709	1.02548	1.31458	2.36992	2.21951	1.8974	1.85522	1.73822	1.09718	3.45052	4.58915	1.23824	0.945792
34	15q dupDNdn	0.814179	1.37314	1.37776	1.31462	1.26613	2.01882	2.2065	1.8097	2.06603	1.55693	0.914748	3.92352	4.86447	1.23959	0.867856
35	15q dupDNdn	0.833538	1.42323	1.35829	1.45298	1.15101	1.98938	1.88625	1.65376	1.84994	1.5445	1.01419	3.91443	3.2795	1.06939	0.801343
2	WT	1.07585	1.01499	1.09136	0.964475	1.19434	1.03127	0.875995	1.0148	0.989751	1.14462	1.07836	1.2552	1.17949	0.983069	1.15665
3	WT	1.07918	1.03345	1.07431	1.02602	1.15694	1.00205	0.918474	1.03157	1.02645	1.09026	1.02642	1.13433	1.29079	1.0238	0.982877
4	WT	0.93452	0.978293	1.0253	1.0257	0.947375	0.906284	0.805923	0.940699	0.944552	1.0834	0.895866	0.937081	1.41381	0.871028	1.00867
6	WT	0.967451	0.998809	1.00782	1.05502	0.971335	1.02213	0.888573	1.04771	1.03806	1.09068	0.927979	1.02412	0.968777	0.898175	1.12545
10	WT	1.10705	1.06855	1.04414	0.934264	1.02946	1.03365	1.062	1.16386	1.1687	1.11313	1.05438	1.04132	0.629251	0.978211	1.06134
12	WT	1.09324	1.09042	1.04585	1.08879	1.07471	1.03388	1.22658	1.01526	1.05809	1.12492	1.04476	1.27272	0.763052	1.22423	1.127
14	WT	1.09999	1.09181	1.03078	1.2033	0.889802	1.09385	1.10402	0.985399	1.14195	1.07103	0.931288	0.743819	0.943806	1.05699	1.13706
16	WT	0.93399	0.918589	0.9901	0.862617	0.946835	1.01916	0.89274	0.829998	0.908595	0.937675	1.00312	0.91829	1.21983	0.85539	0.988146
17	WT	1.05545	1.04628	1.06537	0.970207	0.989469	1.11147	1.02665	1.03469	1.06149	1.01005	1.05652	0.724315	1.07777	0.895922	1.00764
24	WT	1.00505	0.984249	0.931094	1.03217	0.993964	0.988708	1.17574	1.08755	0.902343	0.903236	0.994669	0.960879	1.19025	1.06937	1.00615
25	WT	0.989082	1.01385	0.968279	1.21127	0.964612	0.91248	0.877343	1.08417	0.90282	0.878588	0.988656	0.752577	0.765252	0.733795	0.759573
30	WT	0.893201	0.934819	0.92825	0.892476	0.950417	0.882377	1.06131	0.938443	1.10447	0.866019	1.00819	1.13223	0.661631	1.1414	0.900669
33	WT	0.913396	0.915011	0.946755	0.939394	0.943871	1.04845	1.01687	0.892419	0.902639	0.823272	1.05411	0.908124	0.742168	1.09012	0.88338
36	WT	0.850963	0.925313	0.867734	0.795808	0.956805	0.926345	1.05129	0.922655	0.854574	0.852234	0.931984	1.16265	1.02315	1.17701	0.862933
Statistics (two-tailed t-test with Benjamini-Hochberg correction)
Gene	group1	group2	p (uncorrected)	Rank	FDR_BH (p<0.05)	FDR_BH (p<0.01)	Significance mark
Herc2	WT	15q dup	8.92e-15	1	0.00111111	0.000222222	**
Snord115	WT	15q dup	1.39e-14	2	0.00222222	0.000444444	**
Gabrb3	WT	15q dup	1.72e-14	3	0.00333333	0.000666667	**
Snrpn	WT	15q dup	5.03e-14	4	0.00444444	0.000888889	**
Ndn	15q dup	15q dupDNdn	4.69e-13	5	0.00555556	0.00111111	**
Ube3aATS	WT	15q dup	5.04e-13	6	0.00666667	0.00133333	**
Herc2	WT	15q dupDNdn	6.78e-13	7	0.00777778	0.00155556	**
Ndn	WT	15q dup	6.15e-12	8	0.00888889	0.00177778	**
Magel2	WT	15q dup	1.34e-11	9	0.01	0.002	**
Ipw	WT	15q dup	7.66e-11	10	0.0111111	0.00222222	**
Mkrn3	WT	15q dup	5.03e-10	11	0.0122222	0.00244444	**
Gabrb3	WT	15q dupDNdn	6.77e-10	12	0.0133333	0.00266667	**
Snord116	WT	15q dup	1.06e-08	13	0.0144444	0.00288889	**
Snord116	WT	15q dupDNdn	5.17e-08	14	0.0155556	0.00311111	**
Ipw	WT	15q dupDNdn	9.2e-07	15	0.0166667	0.00333333	**
Magel2	WT	15q dupDNdn	2e-06	16	0.0177778	0.00355556	**
Mkrn3	WT	15q dupDNdn	2.44e-06	17	0.0188889	0.00377778	**
Snord115	WT	15q dupDNdn	7.73e-06	18	0.02	0.004	**
Ube3aATS	WT	15q dupDNdn	9.18e-06	19	0.0211111	0.00422222	**
Snrpn	WT	15q dupDNdn	1.28e-05	20	0.0222222	0.00444444	**
Ube3a	WT	15q dupDNdn	4.74e-05	21	0.0233333	0.00466667	**
Atp10a	WT	15q dupDNdn	7.48e-05	22	0.0244444	0.00488889	**
Cyfip1	WT	15q dupDNdn	0.00027	23	0.0255556	0.00511111	**
Atp10a	WT	15q dup	0.00052	24	0.0266667	0.00533333	**
Ube3a	WT	15q dup	0.001	25	0.0277778	0.00555556	**
Cyfip1	WT	15q dup	0.002	26	0.0288889	0.00577778	**
Magel2	15q dup	15q dupDNdn	0.041	27	0.03	0.006	N.S.
Chrna7	WT	15q dupDNdn	0.058	28	0.0311111	0.00622222	N.S.
Ube3aATS	15q dup	15q dupDNdn	0.059	29	0.0322222	0.00644444	N.S.
Chrna7	WT	15q dup	0.06	30	0.0333333	0.00666667	N.S.
Atp10a	15q dup	15q dupDNdn	0.135	31	0.0344444	0.00688889	N.S.
Ipw	15q dup	15q dupDNdn	0.262	32	0.0355556	0.00711111	N.S.
Snord115	15q dup	15q dupDNdn	0.318	33	0.0366667	0.00733333	N.S.
Peg12	WT	15q dupDNdn	0.333	34	0.0377778	0.00755556	N.S.
Ube3a	15q dup	15q dupDNdn	0.417	35	0.0388889	0.00777778	N.S.
Ndn	WT	15q dupDNdn	0.483	36	0.04	0.008	N.S.
Snrpn	15q dup	15q dupDNdn	0.545	37	0.0411111	0.00822222	N.S.
Peg12	WT	15q dup	0.565	38	0.0422222	0.00844444	N.S.
Mkrn3	15q dup	15q dupDNdn	0.585	39	0.0433333	0.00866667	N.S.
Herc2	15q dup	15q dupDNdn	0.674	40	0.0444444	0.00888889	N.S.
Peg12	15q dup	15q dupDNdn	0.742	41	0.0455556	0.00911111	N.S.
Chrna7	15q dup	15q dupDNdn	0.766	42	0.0466667	0.00933333	N.S.
Gabrb3	15q dup	15q dupDNdn	0.777	43	0.0477778	0.00955556	N.S.
Snord116	15q dup	15q dupDNdn	0.921	44	0.0488889	0.00977778	N.S.
Cyfip1	15q dup	15q dupDNdn	0.964	45	0.05	0.01	N.S.
Figure 5d, e
Dendritic spine analyses in 15q dupDNdn mice
unit: %
ID	Genotype	Formation	Elimination
p1	15q dup	27.027	21.6216
p2	15q dup	17.5258	25.7732
p3	15q dup	24.3902	29.2683
p4	15q dup	14.4737	34.2105
pn1	15q dupDNdn	9.46746	13.0178
pn2	15q dupDNdn	8.6747	13.012
pn3	15q dupDNdn	6.32184	14.3678
pn4	15q dupDNdn	10	12.6667
pn5	15q dupDNdn	9.15033	14.3791
pn6	15q dupDNdn	7.9096	11.2994
w1	WT	5.57491	10.453
w2	WT	10.1545	12.362
w3	WT	9.49555	14.8368
w4	WT	8.91365	11.6992
w5	WT	6.09756	13.4146
w6	WT	8.51064	11.0638
w7	WT	10.4089	15.6134
w8	WT	6.55738	11.1475
w9	WT	8.36013	16.7203
Figure 5g, h
Analysis of cortical E/I balance in 15q dupDNdn mice by immunohistochemistry of VGAT/VGLUT
unit: number of puncta / 100 um2
SectionID	MouseID	Genotype	VGAT Density	VGLUT Density
1	40	15q dupDNdn	38.8252	32.4123
2	40	15q dupDNdn	36.5882	32.0146
3	40	15q dupDNdn	36.8367	38.8252
4	40	15q dupDNdn	32.9095	35.4945
5	40	15q dupDNdn	39.72	37.9304
6	40	15q dupDNdn	38.7755	35.743
7	41	15q dupDNdn	42.4542	37.7315
8	41	15q dupDNdn	37.483	38.6761
9	41	15q dupDNdn	42.5536	41.4102
10	41	15q dupDNdn	41.4599	48.5191
11	41	15q dupDNdn	39.5212	44.5421
12	41	15q dupDNdn	35.5442	48.1711
13	47	15q dupDNdn	33.3569	29.0816
14	47	15q dupDNdn	35.0968	16.1067
15	47	15q dupDNdn	40.0183	24.5578
16	47	15q dupDNdn	42.5039	18.0455
17	47	15q dupDNdn	32.81	20.0837
18	47	15q dupDNdn	41.6091	20.0837
19	30	15q dup	20.8294	25.8503
20	30	15q dup	24.3092	32.0146
21	30	15q dup	25.0549	43.1004
22	30	15q dup	22.2213	19.338
23	30	15q dup	20.9288	22.3705
24	30	15q dup	34.55	33.3071
25	31	15q dup	29.3302	40.9131
26	31	15q dup	27.5902	38.9246
27	31	15q dup	21.8734	44.6912
28	31	15q dup	26.4966	42.3548
29	31	15q dup	24.4087	40.2668
30	31	15q dup	22.9173	47.326
31	33	15q dup	20.4317	35.2459
32	33	15q dup	19.0895	22.6687
33	33	15q dup	22.8676	21.6745
34	33	15q dup	35.7928	43.7964
35	33	15q dup	23.1659	40.1177
36	33	15q dup	20.5311	20.6803
37	34	WT	40.068	29.6782
38	34	WT	37.483	26.8446
39	34	WT	33.3071	35.4448
40	34	WT	43.3987	28.1868
41	34	WT	27.8388	25.5521
42	34	WT	38.9246	35.4448
43	45	WT	37.6321	35.3453
44	45	WT	32.6609	31.0701
45	45	WT	29.5787	30.573
46	45	WT	40.1674	48.5191
47	45	WT	33.6551	42.5536
48	45	WT	34.1025	36.6876
49	46	WT	29.8273	28.3359
50	46	WT	38.1292	26.3972
51	46	WT	32.7603	40.5154
52	46	WT	34.5002	36.091
53	46	WT	32.5118	20.2826
54	46	WT	40.8137	24.5081

## Sheet: Figure 6
Figure 6a
Open field test in 15q dupDNdn mice (Distance Travelled)
unit: cm
MouseID	Genotype	5min	10min	15min	20min	25min	30min	35min	40min	45min	50min	55min	60min	65min	70min	75min	80min	85min	90min	95min	100min	105min	110min	115min	120min
6727	15q dupDNdn	2125.02	2267.94	2121.7	1979.53	1725.46	1800.66	1997.94	2047.74	1241.59	1885.92	1827.69	1382.59	1614.05	1961.26	997.28	1728.1	1467.92	1416.54	928.5	852.64	1228.36	1374.12	922.17	1269.97
6731	15q dupDNdn	1678.13	2043.46	2169.24	1874.64	1686.28	1871.52	1489.03	1838.08	1196	1391.52	877.89	958.59	1659.32	1025.37	1736.4	1107.87	1654.29	821.93	1200.92	610.13	1293	1141.2	858.82	830.89
6732	15q dupDNdn	3320.97	2379.17	2434.64	2453	1706.89	1678.55	1650.02	970.52	1140.16	861.39	1522.92	1120.69	1468.65	1196.61	1115.98	1448.32	637.85	1950.9	1225.63	1183.37	1004.39	925.89	880.94	893.04
6741	15q dupDNdn	2752.27	2328.85	1990.51	1431.14	1620.89	1453.22	1551.85	1801.32	1875.29	1020.8	856.14	1346.15	1484.85	983.55	1393.92	1474.94	994.36	1812.09	1637.82	1174.74	733.79	758.39	1668.1	603.72
6747	15q dupDNdn	1597.59	2012.76	2131.89	1924.77	1910.29	1664.48	1639.6	1323.03	1550.17	1508.58	1268.81	1107.89	2058.87	1022.14	2020.18	1404.77	156.97	1277.02	1171.29	630.42	665.08	999.25	1312.76	742.46
6749	15q dupDNdn	1525.14	1682.65	1932.13	820.53	1593.81	1157.71	1209.31	1259.91	1081.44	1795.03	1130.56	1516.69	1224.41	1592.85	198.39	1806.58	1208.78	1213.37	1616.69	882.12	899.46	1066.01	595.02	1019.49
6750	15q dupDNdn	907.35	1432.14	1269.56	1258.23	1110.67	1624.74	2571.41	2491.98	1876.34	873.78	2515.05	2910.44	1531.98	1396.47	3620.89	2504.22	1462.3	2155.06	1423.88	2207.43	700.41	1958.28	1520.35	1550.32
6751	15q dupDNdn	1533.69	1943.49	1796.26	1980.87	1285.17	1715.31	1471.43	1387.18	2110.87	1804.82	1082.94	1030.19	768	819.5	599.76	835.19	614.96	930.89	399.22	590.09	786.81	851.81	1560	658.81
6752	15q dupDNdn	1600.35	1565.64	2096.05	1790.13	2548.9	2954.65	2406.29	2133.85	2577.06	2856.19	2369.68	2419.85	1775.24	1534.75	2237.86	2610.38	1721.72	2352.3	2330.9	2014.74	2257.1	1811.92	2104.37	1539.42
p10	15q dupDNdn	2550.99	1993.71	1763.1	2018.31	913.77	1884.73	1243.72	2129.94	1170.32	1918.61	1548.68	1780.86	1465.99	1431.26	1289.35	674.2	1308.21	1518.8	1992.33	1313.35	1823.41	1505.01	892.72	1047.33
p11	15q dupDNdn	1310.56	1219.72	1437.95	1525.87	1010.84	1433.59	1148.9	1366.22	818.53	1049.77	1167.98	813.21	899.82	1157.91	812.05	863.97	1101.38	677.22	832.22	1359.28	960.5	504.62	732.93	983.61
p13	15q dupDNdn	2508.78	2026.86	1499.32	1617.65	786.17	1609.7	1396.58	868.64	1474.16	1343.07	338.07	780.61	1276.21	1076.48	1095.49	1483.75	1100.85	1272.53	1605.99	439.86	521.53	666.55	1557.59	264.25
p14	15q dupDNdn	2268.07	2535.52	2821.86	2157.78	2346.6	1602.18	2174.33	1491.28	1567.67	2100.41	1015.59	1700.8	1360.85	1325.92	1427.82	372.47	1294.95	1698.45	2041.65	1256.65	1453.51	817.14	949.64	840.75
p17	15q dupDNdn	1433.59	1868.54	1872.09	1346.31	1430.06	2329.74	1338.72	2090.85	1616.01	1321.1	1898.32	1348.2	907.81	1213.51	1611.54	1316.95	953.83	181.34	1086.06	772.24	218.38	1363.48	1419.52	812.04
p18	15q dupDNdn	2419.49	2099.01	1866.63	2231.45	1462.75	2151.41	1555.71	1905.15	1021.34	2130.26	1399.95	1561	1736.68	818.14	1653.75	1405.77	1758.17	1123.8	1049.14	1302.28	1173.35	919.13	685.91	555.7
p19	15q dupDNdn	2744.21	2982.67	2586.42	2292.37	3192.13	2315.06	2401.59	1998.91	2109.16	2176.79	1748.46	2307.5	1721.97	1258.63	1070.08	1556.62	1462.52	1774.65	781.43	1064.44	1000.22	933.75	607.1	556.57
p20	15q dupDNdn	1495.66	2305.63	1717.4	2177	1537.77	1900.08	1182.21	2074.13	978.37	1106.85	1087.97	672.73	1448.05	663.57	714.74	794.01	581.39	849.74	1748.64	867.31	1170.2	705.73	1295.33	302.01
p21	15q dupDNdn	636.91	1058.86	1300.79	1063.71	2159.26	2480.33	1881.89	1337.91	820.63	1138.15	1906.93	1733.88	846.22	1134.68	954.59	1094.69	528.95	736.35	1766.61	1073.33	647.89	508.48	117.68	551.33
p22	15q dupDNdn	433.58	1294.08	1527.12	1798.55	2114.24	1308.26	2118.77	3345.44	2301.09	3041.79	2215.25	2131.09	2475.94	3101.41	2146.03	2513.84	1725.14	2792.69	2507.82	1882.15	2276.06	1795.89	1936.86	2250.02
6728	WT	1667.94	1843.44	2100.53	1567.8	2245.16	1747.96	1522.62	2134.73	1958.35	1987.32	1341.24	1253.37	1593.11	1881.47	1324.51	877.7	1460.98	1323.07	1511.62	1083.21	1421.25	1509.86	944.88	1072.5
6733	WT	3222.53	2868.43	2517.91	1871.25	1620.69	2212.42	1576.66	2055.76	1943.43	1421.02	1525.48	1409.2	725.33	2186.52	1559.59	1251.17	1425.43	2049.79	648.47	1683.16	1601.82	1023.5	1736.2	139
6740	WT	3116.12	2777.66	2709.04	2611.54	1754.59	2383.8	1779.4	2197.63	1534.47	1809.58	1789.82	1730.91	1510.32	1539.27	708.27	1770.84	1602.34	542.08	1438.07	1822.88	1212.85	1059.79	880.39	1627.99
6742	WT	1324.51	2161.19	1796.94	2000.6	2392.57	2028.19	2143.99	1477.62	2222.74	1884.2	1386.29	2284.37	1660.26	1315	2218.63	1185.82	1807.03	1380.72	913.18	1029.37	1586.79	1184.04	1696.73	1800.04
6743	WT	2075.22	2073.82	2929.7	2692.61	2317.84	2378.13	1670.76	1192.53	2225.71	2068.34	1494.79	2071	1473.09	1911.23	1135.62	1554.71	1283.75	1249.06	1221.72	1370.28	1413.68	309.56	1148.16	1043.12
6748	WT	1382.68	1477.17	1320.26	1371.92	1306.23	1417.69	1295.81	1002.72	1032.32	1074.57	1130.31	1001.15	1123.76	934.44	1126.74	614.64	896.36	958.34	594.4	881.31	695.7	817.6	851.72	622.42
6753	WT	1167.7	1538.47	1669.48	1555.62	1640.94	1975.06	1912.23	1857.76	2057.72	1851.88	2071.33	2060.28	1926.02	1747.75	1492.22	1661.33	2108.85	1858.75	1604.16	1737.29	1618.23	1814.82	1873.78	1631.61
w08	WT	2004.78	2325.46	2217.12	2189.36	2818.96	2399.06	2334.41	2247.52	1875.51	2362.04	2020.22	2428.62	2603.05	2436.07	2790.38	1583.42	2132.05	1208.76	1398.85	1938.3	1165.12	1706.66	2047.64	519.05
w09	WT	2142.22	2007.55	2581.07	2533.63	2067.97	1952.75	1506.49	2242.75	1941.07	1126.68	1491.94	1501.94	1188.81	1596.82	1275.82	1367.99	1694.36	1294.32	849.79	1155.48	1186.8	956.59	993.47	968.24
w10	WT	1213.36	1979.75	1751.07	1731.37	1636.27	1338.64	2015.65	1399.67	1933.9	1586.86	1173.61	1129.07	1106.86	1455.61	830.33	1365.57	1166.23	1004.13	988.2	849.67	892.59	338.03	736.79	1272.45
w11	WT	430.74	2068.86	2131.86	2103.11	2503.74	1508.82	1810.7	1605.83	1238.04	1575.83	1292.14	1193.36	503.91	1477.3	908.14	551.23	818.58	765.58	259.53	853.7	487.12	78	19.39	343.54
w12	WT	1791.77	1613.99	1752.85	1899.25	2051.06	1493.38	1739.4	1819.18	1388.62	1235.33	484.03	1105.38	1400.49	766.98	1201.23	937.37	1110.49	356.87	389.92	815.48	330.26	545.43	184.1	377.39
w13	WT	1372.77	1719.88	1611.18	1661.3	1572.02	1445.16	1659.16	1798.64	1552.33	742.44	1178.44	1331.9	1142.34	1443.18	1388.47	1423.65	1969.75	2924.78	1664.82	2172.71	1634.85	2054.36	689.29	1371.13
w14	WT	2117.08	1350.27	1620.03	1468.05	1703.95	1131.57	1539.24	1020.88	1129.7	1215.4	1207.71	965.95	917.4	1184.44	183.19	659.87	886.98	128.93	464.91	961.08	925.21	572.94	961.71	975.06
w15	WT	3317.86	2823.27	2178.43	2749.47	2188.29	1743.8	1811.83	2323.28	1398.31	1889.53	1505.8	1491.09	481.99	917.45	985.84	1095.12	666.25	546.64	143.4	221.82	1103.36	911.45	540.57	586.52
w16	WT	1442.31	2178.85	2200.23	2148.22	2056.37	2407.64	2036.52	2192.5	2165.47	2356.06	1660.17	1909.1	2136.54	2669	1133.56	1222.52	774.19	1166.34	1579.51	1273.08	1818.63	1139.17	1216.13	559.31
w17	WT	1704.22	1423.09	1133.83	913.59	1214.14	1032.43	1313.32	1147.16	1197.96	1082.77	982.08	1243.86	1063.96	915.29	1747.58	1712.71	825.92	1457.39	1127.21	823.37	862.91	1563.9	1069.49	686.12
w18	WT	1285.63	1327.79	1792.6	2034.76	1939.07	1759.48	2089.61	1851.91	1808.13	1757.19	1619.55	1634.29	1607.03	784.65	1529.02	1368.62	1036.63	566.92	949.39	1152.06	74.91	814.56	147.64	1042.3
Figure 6b
Open field test in 15q dupDNdn mice (Time spent in center area)
unit: sec
MouseID	Genotype	5min	10min	15min	20min	25min	30min	35min	40min	45min	50min	55min	60min	65min	70min	75min	80min	85min	90min	95min	100min	105min	110min	115min	120min
6727	15q dupDNdn	30.5	54	58.5	52	73	52.5	62	51	66	81	33	43.5	48.5	63	78.5	43	43.5	62.5	52.5	14.5	38.5	73	71	105.5
6731	15q dupDNdn	11.5	47.5	48	36	60	51.5	61.5	53	105.5	53	49.5	72	39	38	71.5	24	19	31.5	24.5	7.5	19.5	9	6	25
6732	15q dupDNdn	57.5	39.5	26	42	81.5	19.5	35.5	37.5	17.5	54.5	32.5	31.5	35.5	37.5	16	26	29.5	10	13.5	13	2.5	95	18.5	5.5
6741	15q dupDNdn	19	24.5	21	27	10.5	32.5	43	29.5	35.5	102	13.5	58	38.5	31	33	86.5	45.5	52	43	23	22.5	72.5	57.5	22.5
6747	15q dupDNdn	13.5	27	23	32	30	61.5	17.5	117	68.5	97.5	11	15	23.5	5	56.5	130.5	0	17	49.5	81	11	27.5	25.5	24
6749	15q dupDNdn	11	33	67.5	97	59.5	105.5	125.5	83	96	69.5	33.5	25.5	32.5	19	0	42	40.5	40	58	21	70	47.5	1.5	8
6750	15q dupDNdn	12.5	30.5	27.5	49	82	103	82.5	117.5	113	81	75.5	108.5	90	56.5	48.5	67	132.5	73	117.5	49.5	104	61.5	128	49.5
6751	15q dupDNdn	30	33	54.5	46	66	41	79	72.5	58.5	66.5	32	79	47	34.5	9	12	44.5	69	23	8	21.5	14.5	59.5	104
6752	15q dupDNdn	26.5	24.5	75	39.5	45.5	60.5	60.5	33.5	67.5	85.5	66	89.5	37.5	45.5	95	90.5	57.5	80.5	52.5	72	74	91	78	94.5
p10	15q dupDNdn	27.5	21.5	12.5	31	70.5	23	15	33	25.5	46	36.5	55	68	28.5	48.5	13.5	11.5	6.5	34.5	44	138.5	105	153.5	178.5
p11	15q dupDNdn	8.5	11.5	4.5	19	20.5	15.5	22.5	31.5	6	2.5	75	63.5	86.5	71.5	114.5	21.5	53.5	22.5	45.5	54.5	45	14.5	47	29.5
p13	15q dupDNdn	39.5	54.5	56.5	31.5	11.5	15.5	88	17.5	59	38	154.5	43	33	18	22.5	37	36	33	24.5	5.5	25	11.5	29.5	0
p14	15q dupDNdn	26	19	35	44.5	13.5	19.5	18	28	31	34.5	86	34	14.5	8	76	10	23	20	14.5	17.5	52	111.5	26.5	107
p17	15q dupDNdn	5	20.5	27	16	21	38	24	54.5	45.5	23.5	25	12	19	32.5	22	40.5	15.5	0	6	17.5	0	19.5	99	115.5
p18	15q dupDNdn	22	38	28	41	71.5	101.5	49.5	102.5	31	37	72	56	35.5	24	32.5	84	48	16	34	111	92.5	56	5	20
p19	15q dupDNdn	28.5	44.5	42	26.5	39	46.5	39.5	25.5	24.5	17.5	42.5	17.5	30	10	17	44	28	36	42	27.5	29.5	17.5	17	0.5
p20	15q dupDNdn	6	32.5	21.5	31.5	17	40.5	17	54	98	76.5	51.5	2.5	22	59.5	4.5	64	72	45.5	50.5	53.5	36	17	55.5	30
p21	15q dupDNdn	1	34	24	19	57.5	46	32	17.5	11	25.5	48.5	21	23	36	4	71.5	27.5	8.5	53	92	2	1	0	9.5
p22	15q dupDNdn	0	10.5	22.5	17.5	67.5	84.5	42.5	50	45	45.5	44	45	25.5	33	58.5	59.5	43	100	77	64	73.5	58	111	91
6728	WT	27.5	33	39	16.5	41	48	29.5	45.5	52.5	83	37.5	60	72	74.5	121	82.5	73	64.5	64	91	114	42.5	86	94
6733	WT	46	44	51.5	47	38	68.5	51.5	83.5	68	36.5	35	41	18	68.5	56.5	32.5	46.5	41	19.5	44	42	24	66	0
6740	WT	57	57.5	26.5	56	145	71.5	99.5	64	124.5	88.5	66	85	87	85	26	60.5	82	40.5	48.5	59.5	38.5	48	50	89.5
6742	WT	32.5	68.5	42.5	41	36	20	25	22.5	20.5	16.5	14	45	42	59	40.5	36.5	51	14.5	9	28.5	106	63	25	100
6743	WT	45	28.5	55	42.5	34	46.5	78	63.5	71	65.5	41	89.5	114	109	99.5	96.5	106.5	83	99	32.5	51.5	4.5	45.5	57
6748	WT	26	62.5	39.5	47.5	73.5	49.5	82.5	131.5	54.5	80.5	50.5	58.5	54	43.5	46.5	14.5	97	51.5	27	31.5	18	9.5	23.5	26
6753	WT	9	32.5	53	61	101.5	104	127.5	52	46	51	78	37.5	82.5	51.5	37	53.5	63.5	72	49	31	50	64.5	41	71
w08	WT	19	31.5	32.5	29	57	42.5	50	33.5	31	51	40.5	36	39	41.5	40	42.5	56	49.5	37	82.5	137	61	48.5	21.5
w09	WT	18	24	24	32.5	33	57	34.5	38.5	37.5	33	52	46	17.5	33.5	42	31	24.5	61	7.5	56	17	30	34.5	24.5
w10	WT	4.5	22	13	20	23	44.5	44.5	44.5	39.5	43.5	42	35	42.5	35.5	12	32	37.5	11	43.5	12	6.5	3.5	12.5	57
w11	WT	1	41	56.5	44	44	32	12.5	31	12.5	26	25	18.5	2	21	15	9.5	11.5	16.5	0	14.5	31	0	0	27.5
w12	WT	6.5	38	41	57.5	25.5	49.5	37	38.5	19.5	20	7.5	28.5	50.5	31.5	47.5	64	35	13	21.5	70.5	100.5	108	21.5	158
w13	WT	13	14.5	22.5	19	17.5	8.5	28.5	29	26.5	37.5	10.5	19.5	15	49	21.5	29	40.5	52	16.5	34	29.5	38	3	31
w14	WT	42	60.5	32	52.5	44.5	34.5	35.5	60	48.5	30	29.5	5	1.5	46.5	0	5.5	20	0	0	8	4	78.5	46	12.5
w15	WT	42.5	59	44.5	24	28.5	46	29.5	49	38.5	28.5	20.5	46.5	26.5	24	59	64	41.5	16	0	9.5	65.5	84.5	33	28
w16	WT	7.5	93.5	31	36.5	82	60	70.5	54	82.5	43.5	37.5	61.5	54	36	53.5	92	44.5	67.5	44.5	87.5	75	41	20	25.5
w17	WT	46.5	75.5	101	78.5	77.5	144.5	97	86	116.5	96	80	91.5	124	57.5	120.5	131	172.5	79	50.5	171.5	95	78	22	59.5
w18	WT	13.5	23.5	48	87	35	49	55.5	57	47	32	38	25.5	43.5	10	80.5	80	121.5	37	161.5	53.5	0	38	0	39
Figure 6c
Open field test in 15q dupDNdn mice (Anxiety index; Total distance travelled / center distance travelled during the first 30 min)
MouseID	Genotype	Anxiety Index
6727	15q dupDNdn	0.249692
6731	15q dupDNdn	0.195212
6732	15q dupDNdn	0.193453
6741	15q dupDNdn	0.156322
6747	15q dupDNdn	0.173945
6749	15q dupDNdn	0.237806
6750	15q dupDNdn	0.246605
6751	15q dupDNdn	0.219992
6752	15q dupDNdn	0.260143
p10	15q dupDNdn	0.139017
p11	15q dupDNdn	0.0943122
p13	15q dupDNdn	0.21776
p14	15q dupDNdn	0.15157
p17	15q dupDNdn	0.143249
p18	15q dupDNdn	0.229318
p19	15q dupDNdn	0.21969
p20	15q dupDNdn	0.179358
p21	15q dupDNdn	0.198511
p22	15q dupDNdn	0.179866
6728	WT	0.217501
6733	WT	0.224469
6740	WT	0.229107
6742	WT	0.172672
6743	WT	0.234773
6748	WT	0.258488
6753	WT	0.26236
w08	WT	0.205754
w09	WT	0.156769
w10	WT	0.14938
w11	WT	0.221111
w12	WT	0.170469
w13	WT	0.103397
w14	WT	0.19965
w15	WT	0.203759
w16	WT	0.227972
w17	WT	0.381961
w18	WT	0.237218
Figure 6d
Reciprocal social interaction test in 15q dupDNdn mice
unit: sec
PairID	Genotype	Interacting Time
pn_1	15q dupDNdn	271.5
pn_2	15q dupDNdn	292
pn_3	15q dupDNdn	342.5
pn_4	15q dupDNdn	319.5
pn_5	15q dupDNdn	328.5
pn_6	15q dupDNdn	295
pn_7	15q dupDNdn	233
pn_8	15q dupDNdn	221
pn_9	15q dupDNdn	270.5
wt_1	WT	284.5
wt_2	WT	247
wt_3	WT	297.5
wt_4	WT	213.5
wt_5	WT	227.5
wt_6	WT	268
wt_7	WT	274
wt_8	WT	227.5
Figure 6e, f
Three chambered social interaction test
unit: sec
MouseID	Genotype	Time_Empty	Time_Stranger
p01	15q dupDNdn	90	193
p02	15q dupDNdn	33	210
p03	15q dupDNdn	135	132
p04	15q dupDNdn	95	172
p05	15q dupDNdn	51	205
p06	15q dupDNdn	103	233
p07	15q dupDNdn	78	181
p08	15q dupDNdn	138	98
p09	15q dupDNdn	92	317
p10	15q dupDNdn	133	83
p11	15q dupDNdn	93	182
p13	15q dupDNdn	129	129
p14	15q dupDNdn	126	160
p17	15q dupDNdn	78	147
p18	15q dupDNdn	100	96
p19	15q dupDNdn	49	189
p20	15q dupDNdn	136	149
p21	15q dupDNdn	43	205
p22	15q dupDNdn	54	255
w01	WT	53	92
w02	WT	65	143
w03	WT	73	123
w04	WT	128	179
w05	WT	104	154
w06	WT	103	98
w07	WT	77	105
w08	WT	88	97
w09	WT	111	133
w10	WT	69	122
w11	WT	78	203
w12	WT	119	156
w13	WT	131	124
w14	WT	105	147
w15	WT	40	135
w16	WT	78	122
w17	WT	86	109
w18	WT	88	68
Figure 6g, h
Barnes maze test in 15q dupDNdn mice (Probe test)
unit: sec
MouseID	Genotype	TA	AJ1	AJ2	OP
p01	15q dupDNdn	42	20.5	17.5	12.5
p02	15q dupDNdn	82.5	49	15	7.5
p03	15q dupDNdn	45.5	34	21.5	31
p04	15q dupDNdn	45.5	34	16.5	20.5
p05	15q dupDNdn	51	41.5	19	8
p06	15q dupDNdn	46	28	25.5	26
p07	15q dupDNdn	60	40	20.5	13
p08	15q dupDNdn	33.5	27	30.5	22.5
p09	15q dupDNdn	47.5	51	9.5	2
p10	15q dupDNdn	50.5	28	26.5	9
p11	15q dupDNdn	54	32	20.5	13
p13	15q dupDNdn	79	34	27	9
p14	15q dupDNdn	44.5	29.5	23.5	29.5
p17	15q dupDNdn	40.5	15.5	12	23.5
p18	15q dupDNdn	69	24	33	9.5
p19	15q dupDNdn	42	50.5	16	20.5
p20	15q dupDNdn	21.5	12	21.5	56
p21	15q dupDNdn	51	36.5	15	12
p22	15q dupDNdn	33	32	16	30.5
w01	WT	50.5	22	35	21.5
w02	WT	56.5	13.5	22	10
w03	WT	47.5	35.5	11.5	15.5
w04	WT	41.5	33.5	37	23.5
w05	WT	42.5	33	14	15
w06	WT	45	22	10	12
w07	WT	26	6.5	7	33
w08	WT	39.5	12.5	16.5	19
w09	WT	42.5	20.5	16.5	12.5
w10	WT	77.5	21.5	31	7
w11	WT	36.5	84.5	22.5	20
w12	WT	59	9.5	41.5	23
w13	WT	39	18	31	11
w14	WT	58.5	48.5	9.5	15
w15	WT	45.5	21	29.5	21.5
w16	WT	40	62.5	25	26.5
w17	WT	22	2	33	2.5
w18	WT	30	23.5	2.5	7.5
Figure 6i, j
Barnes maze test in 15q dupDNdn mice (Reversal probe test)
unit: sec
ID	Genotype	TA	AJ1	AJ2	OP
p01	15q dupDNdn	57.5	21	3.5	5
p02	15q dupDNdn	51.5	22.5	32.5	32
p03	15q dupDNdn	46	25.5	28.5	18.5
p04	15q dupDNdn	49	18.5	13.5	34.5
p05	15q dupDNdn	31.5	17	41.5	21
p06	15q dupDNdn	46	21.5	21	26.5
p07	15q dupDNdn	48	27	27	13.5
p08	15q dupDNdn	86	32	18.5	18.5
p09	15q dupDNdn	33.5	22.5	20	30.5
p10	15q dupDNdn	30	63	31.5	18
p11	15q dupDNdn	64	31	10.5	9.5
p13	15q dupDNdn	58.5	39	3	63
p14	15q dupDNdn	59.5	33.5	28	27.5
p17	15q dupDNdn	68	12.5	32.5	21
p18	15q dupDNdn	76	23	31	19.5
p19	15q dupDNdn	53	38.5	33	32
p20	15q dupDNdn	29	21.5	26.5	34
p21	15q dupDNdn	63	11.5	19.5	51.5
p22	15q dupDNdn	51	17.5	22.5	42.5
w01	WT	65	35.5	31.5	13.5
w02	WT	86	20	23.5	15.5
w03	WT	44.5	61.5	22	22
w04	WT	47	22	27	23
w05	WT	50.5	18.5	28.5	14
w06	WT	48.5	23	21	32
w07	WT	47	9.5	20.5	25.5
w08	WT	39	17	28	8.5
w09	WT	34	17.5	20.5	6
w10	WT	64	14.5	6.5	30
w11	WT	66.5	18	38.5	22.5
w12	WT	36	37.5	12.5	17.5
w13	WT	41	28.5	9.5	39
w14	WT	43.5	41	46.5	9
w15	WT	54	26.5	27.5	29.5
w16	WT	44.5	27.5	21	30
w17	WT	27	0	2	1.5
w18	WT	19.5	7	4.5	5.5

## Sheet: Supplementary Figure 2
Supplemental figure 2a, b							Supplemental figure 2c
Quantification of brain 5-HT and 5-HIAA in 1.5 Mb patDp/+ and matDp/+ mice by HPLC							Quantification of D/L-serine in frontal cortex of 1.5 Mb patDp/+ and matDp/+ mice by HPLC
unit: pg / mg tissue weight							unit: pmol / mg tissue weight
Region: FC; frontal cortex, Hip; hippocampus, Hyp; hypothalamus,
Mid; midbrain, PoM; pons and medulla, CB; cerebellum							Mouse_ID	Genotype	L-serine	D-serine
							m1	WT	422.017	220.107
Mouse_ID	Genotype	Region	5-HT	5-HIAA			m10	1.5 Mb matDp	459.466	214.128
4409	1.5 Mb patDp	FC	490.902	126.712			m11	WT	478.91	233.56
4410	WT	FC	535.052	110.145			m2	1.5 Mb matDp	444.342	226.086
4411	WT	FC	470.719	138.406			m3	WT	496.194	236.549
4412	1.5 Mb patDp	FC	483.333	149.125			m5	WT	519.959	249.255
4414	WT	FC	445.49	102.349			m6	1.5 Mb matDp	458.025	217.865
4413	1.5 Mb patDp	FC	506.67	140.355			m7	WT	378.087	202.917
4481	1.5 Mb patDp	FC	453.69	108.196			m8	1.5 Mb matDp	386.009	195.444
4482	WT	FC	446.121	125.737			m9	WT	422.017	180.496
4483	WT	FC	438.552	136.457			p1	1.5 Mb patDp	421.297	211.886
4484	1.5 Mb patDp	FC	608.846	147.176			p10	1.5 Mb patDp	535.803	255.981
4522	WT	FC	569.111	115.992			p11	WT	514.918	263.455
4523	1.5 Mb patDp	FC	450.536	148.151			p12	1.5 Mb patDp	571.091	279.897
4525	1.5 Mb patDp	FC	459.366	90.6544			p13	1.5 Mb patDp	413.375	222.349
4520	WT	FC	477.657	115.017			p14	WT	439.301	223.097
4571	WT	FC	434.137	112.094			p17	WT	469.548	234.307
4572	1.5 Mb patDp	FC	396.925	192.979			p19	1.5 Mb patDp	465.227	196.191
4573	WT	FC	470.719	132.559			p2	WT	455.865	219.36
4574	1.5 Mb patDp	FC	433.507	215.393			p20	WT	514.198	252.244
4575	1.5 Mb patDp	FC	439.814	252.424			p21	1.5 Mb patDp	530.041	252.992
4564	WT	FC	422.154	129.635			p22	1.5 Mb patDp	578.292	257.476
4565	1.5 Mb patDp	FC	388.095	130.61			p23	WT	569.65	255.981
4566	1.5 Mb patDp	FC	404.494	158.871			p24	1.5 Mb patDp	511.317	258.223
4567	WT	FC	420.262	147.176			p25	WT	499.074	243.276
4613	1.5 Mb patDp	FC	403.863	122.814			p26	WT	533.642	268.687
4614	WT	FC	413.954	147.176			p27	1.5 Mb patDp	519.959	242.528
4599	WT	FC	398.817	137.431			p3	WT	447.943	210.391
4601	1.5 Mb patDp	FC	388.095	198.826			p4	1.5 Mb patDp	335.598	149.106
4615	WT	FC	477.026	84.8073			p5	WT	473.149	236.549
4617	1.5 Mb matDp	FC	460.628	110.145			p6	1.5 Mb patDp	502.675	226.086
4618	WT	FC	432.245	108.196			p7	1.5 Mb patDp	543.724	269.434
4620	1.5 Mb matDp	FC	547.036	124.763			p8	WT	566.049	270.929
4616	WT	FC	425.938	101.374			p9	WT	578.292	282.887
4622	1.5 Mb matDp	FC	458.105	159.845
4631	WT	FC	456.212	92.6034
4632	1.5 Mb matDp	FC	435.399	112.094
4633	WT	FC	480.81	204.673
4634	1.5 Mb matDp	FC	477.026	149.125
4635	WT	FC	454.32	114.043
4638	1.5 Mb matDp	FC	566.588	147.176
4409	WT	Hip	468.196	264.119
4410	WT	Hip	459.997	296.278
4411	WT	Hip	490.271	321.615
4412	1.5 Mb patDp	Hip	387.464	282.634
4414	WT	Hip	445.49	220.265
4413	1.5 Mb patDp	Hip	463.781	269.966
4481	1.5 Mb patDp	Hip	485.225	238.781
4482	WT	Hip	453.059	332.335
4483	WT	Hip	449.905	320.641
4484	1.5 Mb patDp	Hip	449.905	291.405
4522	WT	Hip	519.284	254.373
4523	1.5 Mb patDp	Hip	438.552	268.017
4525	1.5 Mb patDp	Hip	486.487	201.749
4520	WT	Hip	476.395	262.17
4571	WT	Hip	468.196	228.061
4572	1.5 Mb patDp	Hip	439.814	391.78
4573	WT	Hip	421.523	255.348
4574	1.5 Mb patDp	Hip	424.046	435.634
4575	1.5 Mb patDp	Hip	427.199	496.054
4564	WT	Hip	465.673	268.017
4565	1.5 Mb patDp	Hip	413.954	254.373
4566	1.5 Mb patDp	Hip	386.834	268.017
4567	WT	Hip	408.909	291.405
4613	1.5 Mb patDp	Hip	429.092	275.813
4614	WT	Hip	437.922	234.883
4599	WT	Hip	435.399	262.17
4601	1.5 Mb patDp	Hip	340.791	340.131
4615	WT	Hip	418.369	218.316
4617	1.5 Mb matDp	Hip	409.539	251.45
4618	WT	Hip	438.552	273.864
4620	1.5 Mb matDp	Hip	492.794	283.609
4616	WT	Hip	454.951	243.654
4622	1.5 Mb matDp	Hip	444.86	324.539
4631	WT	Hip	471.35	245.603
4632	1.5 Mb matDp	Hip	407.647	274.838
4633	WT	Hip	482.703	403.475
4634	1.5 Mb matDp	Hip	491.533	315.768
4635	WT	Hip	427.83	210.52
4638	1.5 Mb matDp	Hip	482.703	278.736
4409	WT	Hyp	761.471	271.52
4410	WT	Hyp	947.735	314.08
4411	WT	Hyp	912.475	354.399
4412	1.5 Mb patDp	Hyp	744.607	276
4414	WT	Hyp	749.973	204.321
4413	1.5 Mb patDp	Hyp	725.444	312.96
4481	1.5 Mb patDp	Hyp	839.656	312.96
4482	WT	Hyp	799.797	355.519
4483	WT	Hyp	749.973	373.439
4484	1.5 Mb patDp	Hyp	772.202	325.279
4522	WT	Hyp	911.708	290.56
4523	1.5 Mb patDp	Hyp	782.933	336.479
4525	1.5 Mb patDp	Hyp	922.44	213.281
4520	WT	Hyp	877.215	260.32
4571	WT	Hyp	739.242	268.16
4572	1.5 Mb patDp	Hyp	631.162	429.438
4573	WT	Hyp	731.576	264.8
4574	1.5 Mb patDp	Hyp	704.748	544.796
4575	1.5 Mb patDp	Hyp	728.51	577.275
4564	WT	Hyp	753.039	327.519
4565	1.5 Mb patDp	Hyp	782.167	324.159
4566	1.5 Mb patDp	Hyp	776.801	328.639
4567	WT	Hyp	930.105	413.758
4613	1.5 Mb patDp	Hyp	943.902	485.437
4614	WT	Hyp	868.017	331.999
4599	WT	Hyp	891.779	414.878
4601	1.5 Mb patDp	Hyp	740.008	562.715
4615	WT	Hyp	874.916	333.119
4617	1.5 Mb matDp	Hyp	802.096	404.798
4618	WT	Hyp	851.153	375.679
4620	1.5 Mb matDp	Hyp	1129.4	338.719
4616	WT	Hyp	850.387	365.599
4622	1.5 Mb matDp	Hyp	676.387	259.2
4631	WT	Hyp	882.581	319.679
4632	1.5 Mb matDp	Hyp	848.087	325.279
4633	WT	Hyp	847.321	525.756
4634	1.5 Mb matDp	Hyp	768.369	344.319
4635	WT	Hyp	831.99	292.8
4638	1.5 Mb matDp	Hyp	805.162	352.159
4409	1.5 Mb patDp	Mid	789.832	468.637
4410	WT	Mid	812.827	486.557
4411	WT	Mid	791.365	567.195
4412	1.5 Mb patDp	Mid	690.184	501.116
4414	WT	Mid	792.131	455.197
4413	1.5 Mb patDp	Mid	712.413	476.477
4481	1.5 Mb patDp	Mid	813.594	488.797
4482	WT	Mid	778.334	581.755
4483	WT	Mid	706.281	570.555
4484	1.5 Mb patDp	Mid	727.744	560.476
4522	WT	Mid	836.59	480.957
4523	1.5 Mb patDp	Mid	705.515	502.236
4525	1.5 Mb patDp	Mid	753.805	365.599
4520	WT	Mid	778.334	451.837
4571	WT	Mid	838.123	445.117
4572	1.5 Mb patDp	Mid	772.968	876.31
4573	WT	Mid	841.189	496.637
4574	1.5 Mb patDp	Mid	581.338	523.516
4575	1.5 Mb patDp	Mid	811.294	1080.15
4564	WT	Mid	759.938	480.957
4565	1.5 Mb patDp	Mid	787.532	461.917
4566	1.5 Mb patDp	Mid	756.105	514.556
4567	WT	Mid	798.264	515.676
4613	1.5 Mb patDp	Mid	875.682	704.953
4614	WT	Mid	551.444	262.56
4599	WT	Mid	829.691	539.196
4601	1.5 Mb patDp	Mid	714.713	765.432
4615	WT	Mid	740.008	379.039
4617	1.5 Mb matDp	Mid	697.849	432.798
4618	WT	Mid	740.008	440.637
4620	1.5 Mb matDp	Mid	920.14	531.356
4616	WT	Mid	787.532	415.998
4622	1.5 Mb matDp	Mid	798.264	613.115
4631	WT	Mid	795.964	423.838
4632	1.5 Mb matDp	Mid	753.039	443.997
4633	WT	Mid	808.995	935.669
4634	1.5 Mb matDp	Mid	723.145	466.397
4635	WT	Mid	691.717	383.518
4638	1.5 Mb matDp	Mid	754.572	492.157
4409	1.5 Mb patDp	PoM	557.512	257.58
4410	WT	PoM	588.597	285.712
4411	WT	PoM	615.536	301.233
4412	1.5 Mb patDp	PoM	556.821	260.49
4414	WT	PoM	559.584	265.341
4413	1.5 Mb patDp	PoM	508.468	262.431
4481	1.5 Mb patDp	PoM	562.348	277.951
4482	WT	PoM	531.954	347.795
4483	WT	PoM	506.396	334.214
4484	1.5 Mb patDp	PoM	455.279	307.053
4522	WT	PoM	576.854	291.532
4523	1.5 Mb patDp	PoM	505.014	260.49
4525	1.5 Mb patDp	PoM	601.721	226.539
4520	WT	PoM	527.119	240.119
4571	WT	PoM	481.528	251.76
4572	1.5 Mb patDp	PoM	469.785	392.418
4573	WT	PoM	538.171	281.832
4574	1.5 Mb patDp	PoM	708.099	875.504
4575	1.5 Mb patDp	PoM	469.785	494.273
4564	WT	PoM	484.982	304.143
4565	1.5 Mb patDp	PoM	408.307	203.257
4566	1.5 Mb patDp	PoM	483.6	279.892
4567	WT	PoM	484.291	307.053
4613	1.5 Mb patDp	PoM	511.231	329.364
4614	WT	PoM	713.625	386.597
4599	WT	PoM	507.086	254.67
4601	1.5 Mb patDp	PoM	525.046	318.694
4615	WT	PoM	421.432	201.317
4617	1.5 Mb matDp	PoM	500.87	231.389
4618	WT	PoM	464.259	285.712
4620	1.5 Mb matDp	PoM	607.938	315.783
4616	WT	PoM	464.95	198.407
4622	1.5 Mb matDp	PoM	389.656	255.64
4631	WT	PoM	525.046	245.94
4632	1.5 Mb matDp	PoM	462.187	234.299
4633	WT	PoM	420.741	360.406
4634	1.5 Mb matDp	PoM	460.805	265.341
4635	WT	PoM	450.444	223.628
4638	1.5 Mb matDp	PoM	383.44	252.73
4409	1.5 Mb patDp	CB	91.937	45.1388
4410	WT	CB	94.7	45.1388
4411	WT	CB	100.917	57.7495
4412	1.5 Mb patDp	CB	83.6478	49.9891
4414	WT	CB	81.5755	43.1987
4413	1.5 Mb patDp	CB	78.1217	51.9292
4481	1.5 Mb patDp	CB	73.9771	52.8992
4482	WT	CB	80.8847	58.7195
4483	WT	CB	82.2663	60.6597
4484	1.5 Mb patDp	CB	78.8124	52.8992
4522	WT	CB	104.371	50.9591
4523	1.5 Mb patDp	CB	77.4309	43.1987
4525	1.5 Mb patDp	CB	105.061	39.3185
4520	WT	CB	82.2663	42.2287
4571	WT	CB	78.1217	39.3185
4572	1.5 Mb patDp	CB	70.5233	72.3003
4573	WT	CB	78.8124	45.1388
4574	1.5 Mb patDp	CB	73.9771	80.0607
4575	1.5 Mb patDp	CB	109.206	86.8511
4564	WT	CB	70.5233	47.0789
4565	1.5 Mb patDp	CB	74.6679	45.1388
4566	1.5 Mb patDp	CB	62.9249	49.9891
4567	WT	CB	105.061	51.9292
4613	1.5 Mb patDp	CB	85.7201	74.2404
4614	WT	CB	78.1217	49.9891
4599	WT	CB	99.5354	81.0308
4601	1.5 Mb patDp	CB	77.4309	70.3602
4615	WT	CB	67.7602	37.3784
4617	1.5 Mb matDp	CB	67.7602	43.1987
4618	WT	CB	77.4309	46.1089
4620	1.5 Mb matDp	CB	82.957	43.1987
4616	WT	CB	74.6679	43.1987
4622	1.5 Mb matDp	CB	66.3787	56.7794
4631	WT	CB	96.0816	47.0789
4632	1.5 Mb matDp	CB	122.331	42.2287
4633	WT	CB	63.6156	82.9709
4634	1.5 Mb matDp	CB	60.8526	47.0789
4635	WT	CB	63.6156	38.3484
4638	1.5 Mb matDp	CB	57.3987	43.1987

## Sheet: Supplementary Figure 3
Supplemental figure 3a
Open field test in 1.5 Mb matDp/+ mice (Distance Travelled)
unit: cm
MouseID	Genotype	5min	10min	15min	20min	25min	30min	35min	40min	45min	50min	55min	60min	65min	70min	75min	80min	85min	90min	95min	100min	105min	110min	115min	120min
f01	1.5Mb matDp	2804.74	1920.68	1716.76	1893.77	1887.27	1541.28	1452.07	1310.61	1146.68	1863.95	1883.58	927.6	1165.49	1461.24	558.37	963.97	906.66	736.01	1090.68	688.89	827.92	684.43	568.32	981.26
f06	1.5Mb matDp	1824.07	2024.23	1600.06	1574.84	1215.87	866.93	746.24	968.83	920.36	996.81	823.48	1103.39	718.38	1255.76	1029.29	946.86	175.92	527.9	536.58	646.4	578.92	757.14	684.96	958.88
f08	1.5Mb matDp	2008.43	1888.14	1856.75	1646.91	1482.47	1088.31	1751.04	937.61	1584.37	1339.28	1778.5	1532.24	1005.83	984.06	882.92	1171.99	993.7	1311.38	1162.83	267.44	1175.97	88.74	226.46	581.6
f09	1.5Mb matDp	2666.46	1828.83	1864.58	1956.17	2107.21	1168.96	2352.03	1697.34	1982.6	1845.9	1081.58	1700.78	2189.11	1751.31	1417.77	1236.96	1605.71	1455.54	701.65	1581.84	829.84	1381.6	1047.75	1507.96
f12	1.5Mb matDp	732.98	761.39	251.03	433.19	161.32	607.23	272.38	465.74	156.43	210.17	241.48	142.28	68.62	105.81	568.18	149.04	84.14	66.63	27.24	35.02	317.42	82.52	21.37	22.96
f14	1.5Mb matDp	2288.4	2193.74	1831.53	1725.53	1370.65	1883.58	1552.08	1479.07	1330.27	1367.74	697.83	681.14	1274.39	987.46	482.6	808.99	138.16	109.29	632.08	338.08	51.16	609.69	555.76	46.96
f16	1.5Mb matDp	3073.89	2423.07	2611.6	2034.22	1916.8	1791.19	1530.92	1622.07	1832.04	1922.6	540.3	1761.1	1218.07	1364.05	751.57	902.19	1538.28	1478.34	415.27	1323.58	641.83	983.91	1123.88	105.71
m02	1.5Mb matDp	1860.48	1747.73	2147.62	1703.18	1807.63	1582.71	1951.61	1986.75	1773.18	1773.86	1465.07	1248.13	1626.04	1285.35	1680.68	1452.89	2085.84	1075.54	1077.53	1380.55	446.01	1397.29	1183.79	1109.64
m05	1.5Mb matDp	1769.19	1928.65	1324.98	1489.8	1439.45	1765.51	1667.52	1220.19	1414.85	1377.73	1584.96	2036.23	1553.33	1494.22	2036.95	1382.83	1537.9	1368.03	1304.77	1210.9	791.45	658.76	1508.6	1006.46
m06	1.5Mb matDp	1867.72	1523.51	1862.33	1576.76	1486.11	1726.12	1334.44	1115.52	681.46	1455.81	1051.13	928.41	730	681.53	1187.21	671.03	96.14	965.31	97.66	720.45	80.59	157.73	114.92	20.31
m12	1.5Mb matDp	1559.08	1170.98	1012.86	1065.68	1157.95	908.73	1052.51	1005.16	1102.43	1079.62	1430.16	1215.69	1183.42	885.25	986.9	1075.29	874.33	120.83	1329.8	1125.08	501.33	813.95	1011.65	269.57
m21	1.5Mb matDp	2340.83	2313.17	2551.96	2549.68	2127.61	2481.74	1788.35	2089.98	1190.23	1564.13	2253.78	1429.45	1712.43	1943.33	1928.58	1647.22	1019.9	1549.93	1624.57	1493.69	809.16	1386.88	1045.12	994.7
m23	1.5Mb matDp	1971.44	1206.86	1234.26	1728.3	1014.76	1349.16	628.81	1235.27	1163.82	1294.6	929.7	775.27	845.76	551.39	812.63	1091.1	823.53	198.9	616.79	478.54	636.55	855.59	968.72	122.09
m24	1.5Mb matDp	1483.11	1279.04	1109.77	1240.85	1245.15	1025.43	1579.68	1233.59	875.64	1265.66	886.02	1419.97	800.96	1285.58	1159.02	958.23	1148.43	641.14	673.84	1244.42	899.3	1068.92	575.75	1162.41
f02	WT	2268.4	1125.34	1253.76	1194.53	1209.9	1184.42	1008.23	1014.37	440.17	904.76	529.91	882.25	998.31	859.1	561.5	428.25	657.31	467	490.33	474.81	504.69	527.53	729.8	478.56
f03	WT	2504.69	2073.38	1678.19	1661.55	1513.57	1008.55	1065.31	1431.01	1455.64	1235.81	947.03	1204.24	713.69	1494.98	1426.93	1109.35	1438.73	609.09	1213.4	1403.2	479.78	1018.25	1434.11	1077.41
f04	WT	1935.06	1061.88	1277.62	1519.33	1982.1	975.69	710.19	812.9	975.82	774.57	902.38	1102.15	1190.99	566.4	675.27	908.43	995.98	905.57	675.68	816.93	897.28	276.9	972.72	668.02
f05	WT	2517.91	1887.12	1607.84	1152.7	940.94	1017.1	1075.18	490.94	909.7	1141.16	936.31	722.26	785.21	581.55	605.4	431.61	562.91	441.29	390.76	244.73	681.41	179.25	212.36	316.27
f07	WT	2404.73	1517.64	1722.87	1393.28	1446.84	970.3	1050.17	623.75	957.87	571.32	975.84	857.05	985.88	939.88	411.94	955.89	474.08	924.23	854.74	177.62	824.09	934.02	137.51	661.75
f10	WT	2281.1	2155.25	2607.33	1338.37	1812.04	903.9	1201.18	968.13	1368.41	1051.46	1283.73	966.96	714.58	569.8	909.68	896.33	548.24	969.3	571.6	1132.35	247.78	835.72	1064.25	810.86
f11	WT	2932.45	1959.48	1843.48	1334.68	1151.23	1466.11	1313.69	1220.2	1493.24	726.3	1493.43	1478.68	486.43	1516.96	222.48	1128.62	854.01	367.4	780.03	102.67	671.82	52.2	436.9	16.75
f13	WT	2666.93	2019.67	1482.05	1504.74	1424.86	859.59	1182.37	1231.81	1126.35	636.02	1052.74	918.6	655.96	858.25	991.08	730.18	405.68	676.79	371.1	828.5	391.08	21.54	164.54	790.39
f15	WT	3104.02	1869.26	1969.09	1231.34	1644.96	1663.2	1552.42	1363.7	1222.18	1202.72	1340.21	1387	878.03	870.15	1098.22	365.74	698.39	1127.28	1177.44	502.43	361.09	231.51	533.01	480.53
m04	WT	2391.09	1360.97	1610.37	1415.78	1516.59	1223.35	1328.34	1112.51	1479.47	1720.77	1283.2	2170.39	1076.41	1365.7	1171.61	1245.3	1755.28	1483.02	1174.35	1276.3	1263.68	863.05	917.21	1236.56
m07	WT	2042.91	1747.21	1371.5	1288.99	1164.06	1330.16	1242.62	1718.14	1321.54	1435.5	1528.4	1277.15	1432.99	1119.52	1336.08	1004.32	1321.78	1401.94	1216.18	1475.41	884.9	1415.37	1612.99	1121.03
m08	WT	2129.18	1798.18	1231.98	1038.87	1081.4	985.64	540.1	923.91	985.18	1104.5	946.84	818.86	720.05	501.14	850.75	742.19	1414.11	702.15	1218.09	973.95	1095.26	532.87	493.38	1074.37
m09	WT	2393.53	1842.71	1979.61	1393.18	1490.56	1569.91	1757.4	1335.13	1452.84	1008.47	1467.63	1445.67	1149.27	789.32	1247.27	860.96	916.47	168.13	1174.75	735.16	650.84	671.11	906.15	423.52
m10	WT	1916.48	1196.41	1006.66	815.25	1355.28	767.21	1230.97	1070.64	1054.46	932.41	743.87	439.53	952.19	492.35	769.45	727.03	309.6	198.39	255.61	675.2	32.61	225.79	353.24	374.66
m11	WT	2997.95	2198.65	1964.33	1734.96	1332.71	1226.42	1230.1	723.31	1087.21	486.48	971.3	1155.03	871.09	631.51	638.2	1061.13	986.68	679.48	505.91	171.37	690.39	877.88	360.09	393.23
m13	WT	2157.34	1424.16	1256.27	1245.74	1110.02	955.13	1659.62	1042.94	1220.39	934.65	1282.17	1180.52	1026.09	890.08	1269.24	548.89	1232.56	1193.94	313.81	1336.93	1208.84	1047.41	693.14	125.85
m22	WT	1310.43	947.86	1076.43	856.86	468.58	934.3	791.17	1092.14	892.63	1039.66	509.2	1354.91	891.1	1294.58	1076.42	915.02	651.21	1065.67	887.48	613.93	779.44	323.09	492.55	378.04
Supplemental figure 3b
Open field test in 1.5 Mb matDp/+ mice (Time spent in center area)
unit: sec
MouseID	Genotype	5min	10min	15min	20min	25min	30min	35min	40min	45min	50min	55min	60min	65min	70min	75min	80min	85min	90min	95min	100min	105min	110min	115min	120min
f01	1.5Mb matDp	40	84.5	75	102.5	158	137	107.5	86.5	94	89	80	50.5	56	80.5	46.5	45	29.5	43.5	42.5	17	25.5	9	30.5	76.5
f06	1.5Mb matDp	6.5	54.5	36	51	24	67.5	38.5	103	55.5	136.5	88	46	63.5	118	97.5	148.5	23.5	20.5	35.5	54.5	52.5	87	32	40
f08	1.5Mb matDp	76.5	90	60	68	48.5	35.5	45	7.5	76	38	70.5	32	23.5	38.5	41.5	63.5	22	37.5	52.5	4.5	49	0	8.5	17
f09	1.5Mb matDp	71	74	64	108	47	23.5	43.5	32	57.5	53	33	54.5	95	77.5	27	77	73	20.5	16.5	31.5	33	26	111.5	16
f12	1.5Mb matDp	9	62.5	200	18	0	6	0	6	0	0	2	0	0	0	0	0	0	0	0	0	0	0	0	0
f14	1.5Mb matDp	17	30	38.5	47	50	84	17	33.5	36	73	53.5	21.5	62	39.5	40	18	3.5	0	68.5	63.5	0	19	27.5	0
f16	1.5Mb matDp	26	39	60.5	49.5	59	38.5	57.5	46.5	76.5	32.5	11	35	86.5	37.5	6.5	26	41.5	74.5	7	98	14	20	75	0
m02	1.5Mb matDp	26.5	63	53	47.5	91.5	83.5	65	68.5	82.5	91.5	33	42	59.5	130.5	80.5	66.5	104.5	63.5	185.5	121	17	95.5	162.5	41
m05	1.5Mb matDp	47	66.5	39.5	96	86.5	94.5	55.5	67.5	92	29	12.5	46.5	27.5	34	42	31	46	49.5	57	29	40.5	16	31.5	45.5
m06	1.5Mb matDp	21	39.5	68.5	74	53.5	34	31	25	12.5	29	15.5	11	9.5	21	11	22.5	0	16.5	0	9.5	0	0	0	0
m12	1.5Mb matDp	12	43.5	111	48	41	22.5	45.5	73.5	53	57	41.5	71.5	43	43	49.5	45.5	38	0	74	71.5	31	32	55.5	15.5
m21	1.5Mb matDp	85.5	81.5	73.5	135	142	101.5	150	80	71.5	68	70.5	62	43	50	52.5	62	57	64.5	37.5	40.5	30	75	74.5	29
m23	1.5Mb matDp	34.5	73	30	78	113.5	69.5	66	43	56	56.5	28.5	44.5	35.5	60	60	46.5	60.5	29	44	25.5	46.5	74	45	0
m24	1.5Mb matDp	83	79.5	42.5	74	87.5	69	85	91	55	43.5	36	69	68	47.5	84.5	30	46.5	62	9	55	33	109.5	62.5	133
f02	WT	22.5	20.5	19.5	23	80.5	17	21	31.5	12.5	8.5	14	34.5	66.5	70.5	10.5	35.5	24	42.5	26.5	14.5	36	189	78	112.5
f03	WT	34.5	37	70.5	64	67	41.5	75.5	45	70	50.5	64	65.5	30	23	58.5	45.5	50.5	7.5	83	38	3.5	79	106	100.5
f04	WT	41	31.5	32	58	42.5	45	32	50.5	59.5	82	59	67.5	46	14	49.5	102	96	57.5	24	57	112	51	154	74
f05	WT	4	31	23.5	25	17	12	54.5	3	13	32.5	38.5	65.5	118.5	38.5	63	0	19	18	0	1	50	26	0.5	12
f07	WT	17	38.5	29.5	29	23	9.5	9.5	7.5	34.5	19.5	17	10.5	6	9	8.5	17	21.5	21.5	28.5	0	10.5	17.5	7	10.5
f10	WT	14	22	23.5	33.5	33	19	24	27.5	38	28.5	26	18	26	8.5	40	58.5	17	50	15	31.5	13	39.5	39.5	19
f11	WT	33.5	36.5	50	71	53	36	45.5	75.5	48.5	19	80.5	48.5	22.5	59	0	47	27.5	17	49.5	2	39	0	28.5	0
f13	WT	36	33	28.5	33	22	16	14	9	40	34	25.5	31	18.5	18.5	31	12	3.5	7	31	28.5	10	0	5	35
f15	WT	39	55.5	77.5	131.5	150	86.5	88.5	83.5	107	132	52	38	31.5	70.5	52.5	4	117.5	77.5	19	2	19	0	37	8
m04	WT	31	76	56.5	93	74.5	69	54.5	94.5	82.5	58	80.5	125.5	79	88	151	54.5	64	95	98.5	59.5	49.5	51	47.5	92
m07	WT	28	67.5	37	51.5	43.5	47.5	52.5	74	68	111.5	96	76	64	30.5	90	43	148.5	46	85.5	66	76	76	119.5	129
m08	WT	30.5	49.5	69	54.5	36.5	84.5	233.5	111.5	91	94	149	118.5	64.5	100.5	61.5	35.5	73	19.5	53	70	79	32.5	40	115.5
m09	WT	43	81	87	171.5	109.5	89	96.5	153	171.5	93	126.5	115	131.5	82	114	56	73.5	1	75.5	34	50.5	20.5	22	20
m10	WT	11.5	33.5	29	42	72	13	61.5	32.5	41	16	30	7.5	15	5.5	19.5	29	4.5	3.5	0	13	0	6	13	37
m11	WT	33	58	52.5	77.5	99.5	60.5	75.5	88	90.5	24.5	56.5	52.5	71.5	80.5	127.5	77	141	69.5	52	22	81	51	13	39
m13	WT	39	57	45.5	68	68.5	67	80.5	116	126	51.5	77	97	103	59.5	73.5	45	64.5	54	12.5	99.5	82.5	80.5	30.5	0
m22	WT	39.5	86	121	69.5	256.5	99.5	45.5	151.5	132	159	189	108.5	215	150.5	123.5	80.5	147.5	135.5	98.5	85	95.5	177	142.5	35
Supplemental figure 3c
Open field test in 1.5 Mb matDp/+ mice (Anxiety index; Total distance travelled / center distance travelled during the first 30 min)
MouseID	Genotype	Anxiety Index
f02	WT	0.193894
f03	WT	0.277207
f04	WT	0.267152
f05	WT	0.0907152
f07	WT	0.161982
f10	WT	0.182019
f11	WT	0.193603
f13	WT	0.243091
f15	WT	0.301555
m04	WT	0.287615
m07	WT	0.214812
m08	WT	0.238854
m09	WT	0.371966
m10	WT	0.172179
m11	WT	0.29666
m13	WT	0.240494
m22	WT	0.358035
f01	1.5Mb matDp	0.362488
f06	1.5Mb matDp	0.202684
f08	1.5Mb matDp	0.301357
f09	1.5Mb matDp	0.307641
f12	1.5Mb matDp	0.144014
f14	1.5Mb matDp	0.219541
f16	1.5Mb matDp	0.229607
m02	1.5Mb matDp	0.237031
m05	1.5Mb matDp	0.279493
m06	1.5Mb matDp	0.250639
m12	1.5Mb matDp	0.184987
m21	1.5Mb matDp	0.342491
m23	1.5Mb matDp	0.250111
m24	1.5Mb matDp	0.333368
Supplemental figure 3d
Reciprocal social interaction test in 1.5 Mb matDp/+ mice
unit: sec
PairID	Genotype	Interacting Time
fd1	1.5Mb matDp	162.5
fd2	1.5Mb matDp	203
fd3	1.5Mb matDp	218
fw1	WT	156
fw2	WT	135
fw3	WT	167.5
fw4	WT	190
md1	1.5Mb matDp	213.5
md2	1.5Mb matDp	194.5
md3	1.5Mb matDp	220
md4	1.5Mb matDp	172.5
mw1	WT	189.5
mw2	WT	179.5
mw3	WT	139.5
mw4	WT	176.5
Supplemental figure 3f
Barnes maze test in 1.5 Mb matDp/+ mice (acquisition phase)
unit: times (mean number of primary error in a day; 3 trials/day)
MouseID	Genotype	Day_1	Day_2	Day_3	Day_4	Day_5	Day_6	Day_7	Day_8	Day_9	Day_10
f01	1.5Mb matDp	5.33333	2.33333	1.66667	2.33333	2.33333	0.666667	10.6667	9	5.66667	3.66667
f06	1.5Mb matDp	6.33333	2	3	3.66667	5.33333	2	8	2.66667	6.66667	5.66667
f08	1.5Mb matDp	1.33333	2.33333	1.66667	4	3	1.66667	6.33333	9	4.33333	3
f09	1.5Mb matDp	5.33333	10.3333	5	5.33333	2.33333	5	5	5.33333	2.66667	6.66667
f12	1.5Mb matDp	4.33333	8	4	3.33333	0.333333	1	9.66667	4.33333	3	1
f14	1.5Mb matDp	3	4	2	4.66667	3.33333	2	11.6667	6.33333	7	7.33333
f16	1.5Mb matDp	3.66667	4.33333	2.33333	1	4.33333	6.33333	12.3333	2.33333	4.66667	4
m02	1.5Mb matDp	1.33333	0.333333	2.33333	0.666667	0	1	12.3333	11	6.33333	5.33333
m05	1.5Mb matDp	4.33333	3	0	6.33333	4	2.66667	6.33333	3.66667	5.33333	6
m06	1.5Mb matDp	2.33333	1	9.66667	3.33333	3.33333	1.33333	15	3.33333	5	3
m12	1.5Mb matDp	8.33333	5	2	1.66667	0.666667	1	5	6.33333	6	7
m21	1.5Mb matDp	8.66667	4	5.66667	0.333333	4.33333	1.66667	10.6667	7.33333	1	2.33333
m23	1.5Mb matDp	6.33333	2.33333	1	0	5	3	7.33333	4.33333	5	6
m24	1.5Mb matDp	5	3.66667	2.33333	5	3	1	11.3333	5	2.33333	3.33333
f02	WT	6	5	1.33333	4	4.33333	4	16	4.66667	5	6.33333
f03	WT	0.666667	6.33333	5	2.66667	1.33333	0.666667	6.66667	6	2.66667	7
f04	WT	5.66667	0.666667	1	1	0	0.666667	4.33333	0.666667	0.333333	0.333333
f05	WT	6.33333	4.66667	1	0.666667	0.666667	2.33333	7.33333	5.66667	2	4
f07	WT	2.33333	2.66667	4	4	4.33333	2.66667	16.3333	5.66667	5.33333	3
f10	WT	6.66667	1.66667	4	2	1.33333	0	11.3333	6.66667	5.66667	5
f11	WT	7.33333	2	1	1.33333	1.33333	3	8.66667	5	6.33333	3.33333
f13	WT	6.66667	1.33333	1.33333	2.33333	1.33333	1.33333	7	7.33333	2	8.33333
f15	WT	8.33333	2.66667	3	3	1.66667	4.33333	12.6667	6	5.33333	3.33333
m04	WT	3.33333	3	1.33333	5	2.66667	1.66667	10.3333	5.33333	3.66667	5.66667
m07	WT	4	2.33333	1.33333	4.33333	1	1.66667	12	6	4.33333	4
m08	WT	3	12	6.33333	2.33333	4.66667	4	17.3333	7.66667	6	7
m09	WT	2.33333	5.33333	4.66667	2	7.66667	2	8.33333	3.66667	4.33333	4
m10	WT	6	1	2.66667	4.66667	2.66667	3	5.33333	2	1.66667	0
m11	WT	8.33333	7.66667	7.66667	3.66667	2	4.66667	10.6667	3.33333	7.33333	5.33333
m13	WT	3	5	0	3.66667	4	2.33333	12	3.66667	2	6
m22	WT	5	2.66667	4	1.33333	1	1	13.6667	2	1.66667	5.33333
Supplemental figure 3g, h
Barnes maze test in 1.5 Mb matDp/+ mice (Probe test)
unit: sec
MouseID	Genotype	TA	AJ1	AJ2	OP
m02	1.5Mb matDp	80.5	21	19	10
m05	1.5Mb matDp	59	23	28	17
m06	1.5Mb matDp	52.5	31.5	24.5	16.5
m12	1.5Mb matDp	77	24	21.5	26
m21	1.5Mb matDp	62.5	43	22	12
m23	1.5Mb matDp	43.5	16.5	36	10
m24	1.5Mb matDp	67	30.5	16.5	15
f01	1.5Mb matDp	66	41	28	11
f06	1.5Mb matDp	72	27.5	28.5	16
f08	1.5Mb matDp	76.5	41.5	15.5	19
f09	1.5Mb matDp	48	35.5	38.5	22.5
f12	1.5Mb matDp	78.5	19	19	9.5
f14	1.5Mb matDp	62	36.5	21	23
f16	1.5Mb matDp	67.5	35.5	17	4
m04	WT	62	27	30	24.5
m07	WT	68	37.5	17	11.5
m08	WT	59.5	30	25.5	21.5
m09	WT	39.5	33	45	19.5
m10	WT	43.5	34	40.5	19.5
m11	WT	71	29.5	26	24
m13	WT	52.5	24	43	13
m22	WT	67	29.5	30	13.5
f02	WT	73.5	43.5	18	9.5
f03	WT	66.5	34	25	17
f04	WT	47	20.5	28.5	19.5
f05	WT	67	37.5	17	15
f07	WT	77	27.5	19.5	13.5
f10	WT	55.5	27.5	28	20.5
f11	WT	48	36.5	15.5	22.5
f13	WT	46.5	44	33.5	10.5
f15	WT	79.5	34	24.5	22
Supplemental figure 3i, j
Barnes maze test in 1.5 Mb matDp/+ mice (Reversal probe test)
unit: sec
ID	Genotype	TA	AJ1	AJ2	OP
m02	1.5Mb matDp	58	24	27.5	27
m05	1.5Mb matDp	27	18	22.5	26
m06	1.5Mb matDp	49	33.5	20.5	21.5
m12	1.5Mb matDp	39.5	12	7	29.5
m21	1.5Mb matDp	47.5	29.5	19	17.5
m23	1.5Mb matDp	57	20	20.5	21.5
m24	1.5Mb matDp	42.5	28.5	12.5	20.5
f01	1.5Mb matDp	52	38	25.5	11.5
f06	1.5Mb matDp	30	15.5	26	26
f08	1.5Mb matDp	47	31	15.5	48.5
f09	1.5Mb matDp	38.5	23.5	47.5	22.5
f12	1.5Mb matDp	42	24	24.5	20
f14	1.5Mb matDp	32.5	16	32.5	41
f16	1.5Mb matDp	49.5	48	24.5	11.5
m04	WT	46.5	24	26	30
m07	WT	35	26.5	20	39
m08	WT	39	34	28	34.5
m09	WT	69	36	17	22
m10	WT	48.5	20.5	13.5	34
m11	WT	46.5	22.5	19.5	22
m13	WT	48	42	15	29.5
m22	WT	54.5	31.5	29.5	26
f02	WT	35.5	34.5	36	27
f03	WT	38	39	12.5	20.5
f04	WT	46.5	29	8	17
f05	WT	40.5	21	31	32.5
f07	WT	46	31	18	38.5
f10	WT	44	23.5	24	41.5
f11	WT	52.5	50.5	24.5	29
f13	WT	51	28.5	25	29.5
f15	WT	43.5	43	19	18.5

## Sheet: Supplementary Figure 4
Supplemental figure 4b
Quantification of NDN fluorescent signal in nucleus of the neurons induced by in utero electroporation.
unit: mean intensity / pixel
Cell_ID	Group	Mean fluorescence intensity
nonTF#01	nonTF	555.883
nonTF#02	nonTF	551.107
nonTF#03	nonTF	578.025
nonTF#04	nonTF	563.614
nonTF#05	nonTF	609.551
nonTF#06	nonTF	543.398
nonTF#07	nonTF	553.052
nonTF#08	nonTF	573.166
nonTF#09	nonTF	561.907
nonTF#10	nonTF	498.143
nonTF#11	nonTF	613.8
nonTF#12	nonTF	580.132
nonTF#13	nonTF	573.814
nonTF#14	nonTF	727.453
nonTF#15	nonTF	650.772
nonTF#16	nonTF	593.693
nonTF#17	nonTF	705.286
nonTF#18	nonTF	674.377
nonTF#19	nonTF	643.085
nonTF#20	nonTF	615.029
TF#01	TF	3359.76
TF#02	TF	2572.55
TF#03	TF	3143.61
TF#04	TF	1138.26
TF#05	TF	3104.76
TF#06	TF	1095.61
TF#07	TF	2268.4
TF#08	TF	2051.93
TF#09	TF	1397.02
TF#10	TF	1288.97
TF#11	TF	1953.38
TF#12	TF	992.268
TF#13	TF	1125.09
TF#14	TF	773.515
TF#15	TF	1386.05
TF#16	TF	950.408
TF#17	TF	1128.46
TF#18	TF	1861.43
TF#19	TF	1181.4
TF#20	TF	1994.98

## Sheet: Supplementary Figure 5
Supplementary figure 5b, c
Dendritic spine analyses in Ndn KO mice
unit: %
ID	Genotype	Formation	Elimination
WT_1	WT	10.4218	11.9107
WT_2	WT	9.24574	13.6253
WT_3	WT	9.70874	13.5922
Ndn KO_1	KO	8.55615	13.9037
Ndn KO_2	KO	7.16113	11.7647
Ndn KO_3	KO	8.16327	13.2653
Ndn KO_4	KO	7.02703	13.5135

[truncated: 4 more sheets: Supplementary Figure 6, Supplementary Figure 7, Supplementary Figure 8, Supplementary Figure 9]
